# Supplementary material for: Gene expression variation in the brains of harvester ant foragers is associated with collective behavior
Source: Commun Biol. 2020 Mar 5;3:100. doi: 10.1038/s42003-020-0813-8 (PMC7057964; doi:10.1038/s42003-020-0813-8)
Supplement: Supplementary file 2 — Supplementary Data 1 [file 42003_2020_813_MOESM2_ESM.csv]

cat	name	0.5	0.55	0.6	0.65	0.7	0.75	0.8	0.85	0.9	0.95	0.99	omni_p
GO:0005549	odorant binding	1.56E-18	3.42E-19	2.14E-15	5.95E-12	7.68E-11	7.71E-09	4.85E-06	0.001330310651	0.04037441046	1	1	4.41E-74
GO:0004984	olfactory receptor activity	8.83E-19	2.09E-18	1.19E-14	2.74E-11	2.01E-10	1.18E-08	7.10E-06	0.001988391484	0.05996173	1	1	3.63E-71
GO:0046872	metal ion binding	0.002861763358	0.0001079655408	2.56E-05	6.63E-07	4.56E-06	8.68E-06	0.0003527926108	0.07815745193	1	0.01365109678	1	2.19E-22
GO:0004672	protein kinase activity	0.00109942287	7.08E-05	0.0001757361561	0.0001759453841	0.001997837919	0.001815088716	0.02380992702	0.03130921135	0.02150641076	1	1	1.75E-14
GO:0007165	signal transduction	0.001165387682	5.20E-05	0.0007735630241	5.32E-05	0.05930731845	0.269954403	1	1	1	1	1	8.71E-08
GO:0008237	metallopeptidase activity	0.0001578465892	0.003722394985	0.01220299313	0.03178844001	0.2634977364	1	1	1	1	1	1	0.001436489853
GO:0004177	aminopeptidase activity	0.001459314464	0.003499732093	0.0105167548	0.02795512239	1	1	1	1	1	1	1	0.009108327654
GO:0004888	transmembrane signaling receptor activity	0.3317382323	0.0536216453	0.0110264688	0.06314197845	0.03428794234	0.4712219886	0.06337459547	0.1421396531	0.9836558856	1	1	0.009968341796
GO:0030054	cell junction	1	0.3384135481	0.08773129798	0.01880936712	0.003321223683	0.2592586234	0.04358330645	0.2419884664	1	1	1	0.01740037938
GO:0045211	postsynaptic membrane	1	0.3384135481	0.08773129798	0.01880936712	0.003321223683	0.2592586234	0.04358330645	0.2419884664	1	1	1	0.01740037938
GO:0034765	regulation of ion transmembrane transport	0.03148073614	0.004604246761	0.0009827990075	0.334217326	0.5257224174	1	1	1	1	1	1	0.0386853068
GO:0004497	monooxygenase activity	0.0008637064164	0.01207609785	0.06496124845	0.671801424	0.4963998275	0.5323823026	1	1	1	1	1	0.07969794496
GO:0005634	nucleus	0.0003618211444	0.01002878547	1	1	1	1	1	1	1	1	1	0.294532036
GO:0003676	nucleic acid binding	0.001631767768	0.02046368955	0.1348646166	1	1	1	1	1	1	1	1	0.3155221538
GO:0005622	intracellular	0.2967766206	0.06474715351	0.03796748641	0.01263977565	0.5040472813	1	1	1	1	1	1	0.3186688036
GO:0016705	oxidoreductase activity, acting on paired donors, with incorporation or reduction of molecular oxygen	0.02124481215	0.008262408363	0.07152432308	0.6693259998	0.8537161396	1	1	1	1	1	1	0.36368197
GO:0003723	RNA binding	0.006906868669	0.02400691689	0.05068418776	1	1	1	1	1	1	1	1	0.3808980217
GO:0035556	intracellular signal transduction	0.2648080359	0.02708096316	0.03478244545	0.0940242365	0.8387337569	1	0.92125208	1	1	1	1	0.4696649032
GO:0005249	voltage-gated potassium channel activity	0.4417596082	0.1242626933	0.0199155094	0.334217326	0.08528584374	1	1	1	1	1	1	0.5360679439
GO:0008017	microtubule binding	0.5829393838	0.3030937515	0.475804386	0.04119007415	0.1321937387	0.118964943	1	1	1	1	1	0.6057840129
GO:0005856	cytoskeleton	0.1981355363	0.1857542887	0.08849072476	0.05405655814	1	1	1	1	1	1	1	0.7471890412
GO:0004930	G protein-coupled receptor activity	0.8214425887	0.80667174	0.7172766604	0.1804409581	0.01174810651	1	1	1	1	1	1	0.9084089025
GO:0020037	heme binding	0.06715740839	0.06202160884	0.5364486611	1	1	1	1	1	1	1	1	0.9529434255
GO:0003700	DNA-binding transcription factor activity	0.1442439427	0.05843945998	1	1	1	1	1	1	1	1	1	0.9899317943
GO:0043565	sequence-specific DNA binding	0.01249167604	1	1	1	1	1	1	1	1	1	1	0.9944692687
GO:0007264	small GTPase mediated signal transduction	1	0.8984641398	0.1587251417	0.5874965493	1	1	1	1	1	1	1	0.9999426547
GO:0006030	chitin metabolic process	1	0.1940011262	0.5173529144	1	1	1	1	1	1	1	1	0.999970636
GO:0016021	integral component of membrane	1	1	1	1	1	1	1	1	1	1	0.1477959803	0.9999945183
GO:0015074	DNA integration	0.8973903312	0.7368165536	0.3055939292	1	1	1	1	1	1	1	1	0.9999989801
GO:0003677	DNA binding	1	1	1	1	1	1	1	1	0.3468329828	1	1	0.9999999821
GO:0006355	regulation of transcription, DNA-templated	0.3571303417	1	1	1	1	1	1	1	1	1	1	0.9999999865
GO:0004674	protein serine/threonine kinase activity	1	1	0.7552182119	0.6077518506	1	1	1	1	1	1	1	0.9999999992
GO:0006457	protein folding	0.5210732567	1	1	1	1	1	1	1	1	1	1	0.9999999999
GO:0005506	iron ion binding	0.7534258805	0.7051259473	1	1	1	1	1	1	1	1	1	0.9999999999
GO:0051015	actin filament binding	1	1	1	0.5874965493	1	1	1	1	1	1	1	1
GO:0004842	ubiquitin-protein transferase activity	0.6701297404	1	1	1	1	1	1	1	1	1	1	1
GO:0005886	plasma membrane	1	0.9349781581	0.8185111175	1	1	1	1	1	1	1	1	1
GO:0004252	serine-type endopeptidase activity	0.8255527188	1	1	1	1	1	1	1	1	1	1	1
GO:0000139	Golgi membrane	1	1	1	1	1	1	1	1	1	1	1	1
GO:0000166	nucleotide binding	1	1	1	1	1	1	1	1	1	1	1	1
GO:0000287	magnesium ion binding	1	1	1	1	1	1	1	1	1	1	1	1
GO:0000398	mRNA splicing, via spliceosome	1	1	1	1	1	1	1	1	1	1	1	1
GO:0001104	NA	1	1	1	1	1	1	1	1	1	1	1	1
GO:0003707	steroid hormone receptor activity	1	1	1	1	1	1	1	1	1	1	1	1
GO:0003743	translation initiation factor activity	1	1	1	1	1	1	1	1	1	1	1	1
GO:0003755	peptidyl-prolyl cis-trans isomerase activity	1	1	1	1	1	1	1	1	1	1	1	1
GO:0003777	microtubule motor activity	1	1	1	1	1	1	1	1	1	1	1	1
GO:0003779	actin binding	1	1	1	1	1	1	1	1	1	1	1	1
GO:0003824	catalytic activity	1	1	1	1	1	1	1	1	1	1	1	1
GO:0003887	DNA-directed DNA polymerase activity	1	1	1	1	1	1	1	1	1	1	1	1
GO:0003899	DNA-directed 5'-3' RNA polymerase activity	1	1	1	1	1	1	1	1	1	1	1	1
GO:0003924	GTPase activity	1	1	1	1	1	1	1	1	1	1	1	1
GO:0003964	RNA-directed DNA polymerase activity	1	1	1	1	1	1	1	1	1	1	1	1
GO:0004222	metalloendopeptidase activity	1	1	1	1	1	1	1	1	1	1	1	1
GO:0004386	helicase activity	1	1	1	1	1	1	1	1	1	1	1	1
GO:0004553	hydrolase activity, hydrolyzing O-glycosyl compounds	1	1	1	1	1	1	1	1	1	1	1	1
GO:0004713	protein tyrosine kinase activity	1	1	1	1	1	1	1	1	1	1	1	1
GO:0004725	protein tyrosine phosphatase activity	1	1	1	1	1	1	1	1	1	1	1	1
GO:0004871	NA	1	1	1	1	1	1	1	1	1	1	1	1
GO:0005085	guanyl-nucleotide exchange factor activity	1	1	1	1	1	1	1	1	1	1	1	1
GO:0005089	Rho guanyl-nucleotide exchange factor activity	1	1	1	1	1	1	1	1	1	1	1	1
GO:0005096	GTPase activator activity	1	1	1	1	1	1	1	1	1	1	1	1
GO:0005198	structural molecule activity	1	1	1	1	1	1	1	1	1	1	1	1
GO:0005230	extracellular ligand-gated ion channel activity	1	1	1	1	1	1	1	1	1	1	1	1
GO:0005509	calcium ion binding	1	1	1	1	1	1	1	1	1	1	1	1
GO:0005524	ATP binding	1	0.8631468794	1	1	1	1	1	1	1	1	1	1
GO:0005525	GTP binding	1	1	1	1	1	1	1	1	1	1	1	1
GO:0005576	extracellular region	1	1	1	1	1	1	1	1	1	1	1	1
GO:0005578	NA	1	1	1	1	1	1	1	1	1	1	1	1
GO:0005667	transcription factor complex	1	1	1	1	1	1	1	1	1	1	1	1
GO:0005694	chromosome	1	1	1	1	1	1	1	1	1	1	1	1
GO:0005737	cytoplasm	1	1	1	1	1	1	1	1	1	1	1	1
GO:0005739	mitochondrion	1	1	1	1	1	1	1	1	1	1	1	1
GO:0005789	endoplasmic reticulum membrane	1	1	1	1	1	1	1	1	1	1	1	1
GO:0005815	microtubule organizing center	1	1	1	1	1	1	1	1	1	1	1	1
GO:0005874	microtubule	1	1	1	1	1	1	1	1	1	1	1	1
GO:0005975	carbohydrate metabolic process	1	1	1	0.9824670632	1	1	1	1	1	1	1	1
GO:0006260	DNA replication	1	1	1	1	1	1	1	1	1	1	1	1
GO:0006281	DNA repair	1	1	1	1	1	1	1	1	1	1	1	1
GO:0006351	transcription, DNA-templated	1	1	1	1	1	1	1	1	1	1	1	1
GO:0006357	regulation of transcription by RNA polymerase II	1	1	1	1	1	1	1	1	1	1	1	1
GO:0006396	RNA processing	1	1	1	1	1	1	1	1	1	1	1	1
GO:0006397	mRNA processing	1	1	1	1	1	1	1	1	1	1	1	1
GO:0006486	protein glycosylation	1	1	1	1	1	1	1	1	1	1	1	1
GO:0006511	ubiquitin-dependent protein catabolic process	1	1	1	1	1	1	1	1	1	1	1	1
GO:0006629	lipid metabolic process	1	1	1	1	1	1	1	1	1	1	1	1
GO:0006633	fatty acid biosynthetic process	1	1	1	1	1	1	1	1	1	1	1	1
GO:0006886	intracellular protein transport	1	1	1	1	1	1	1	1	1	1	1	1
GO:0007018	microtubule-based movement	1	1	1	1	1	1	1	1	1	1	1	1
GO:0007155	cell adhesion	1	1	1	1	1	1	1	1	1	1	1	1
GO:0007166	cell surface receptor signaling pathway	1	1	1	1	1	1	1	1	1	1	1	1
GO:0007229	integrin-mediated signaling pathway	1	1	1	1	1	1	1	1	1	1	1	1
GO:0007275	multicellular organism development	1	1	1	1	1	1	1	1	1	1	1	1
GO:0008061	chitin binding	1	1	1	1	1	1	1	1	1	1	1	1
GO:0008080	N-acetyltransferase activity	1	1	1	1	1	1	1	1	1	1	1	1
GO:0008138	protein tyrosine/serine/threonine phosphatase activity	1	1	1	1	1	1	1	1	1	1	1	1
GO:0008152	metabolic process	1	1	1	1	1	1	1	1	1	1	1	1
GO:0008168	methyltransferase activity	1	1	1	1	1	1	1	1	1	1	1	1
GO:0008270	zinc ion binding	1	1	1	1	1	1	1	1	1	1	1	1
GO:0008536	Ran GTPase binding	1	1	1	1	1	1	1	1	1	1	1	1
GO:0015031	protein transport	1	1	1	1	1	1	1	1	1	1	1	1
GO:0016020	membrane	1	1	1	1	1	1	1	1	1	1	1	1
GO:0016055	Wnt signaling pathway	1	1	1	1	1	1	1	1	1	1	1	1
GO:0016192	vesicle-mediated transport	1	1	1	1	1	1	1	1	1	1	1	1
GO:0016301	kinase activity	1	1	1	1	1	1	1	1	1	1	1	1
GO:0016459	myosin complex	1	1	1	1	1	1	1	1	1	1	1	1
GO:0016491	oxidoreductase activity	1	1	1	1	1	1	1	1	1	1	1	1
GO:0016579	protein deubiquitination	1	1	1	1	1	1	1	1	1	1	1	1
GO:0016592	mediator complex	1	1	1	1	1	1	1	1	1	1	1	1
GO:0016740	transferase activity	1	1	1	0.9276095885	1	1	1	1	1	1	1	1
GO:0016757	transferase activity, transferring glycosyl groups	1	1	1	1	1	1	1	1	1	1	1	1
GO:0016787	hydrolase activity	1	1	1	1	1	1	1	1	1	1	1	1
GO:0016874	ligase activity	1	1	1	1	1	1	1	1	1	1	1	1
GO:0016887	ATPase activity	1	1	1	1	1	1	1	1	1	1	1	1
GO:0022857	transmembrane transporter activity	1	1	1	1	1	1	1	1	1	1	1	1
GO:0030170	pyridoxal phosphate binding	1	1	1	1	1	1	1	1	1	1	1	1
GO:0030246	carbohydrate binding	1	1	1	1	1	1	1	1	1	1	1	1
GO:0030529	NA	1	1	1	1	1	1	1	1	1	1	1	1
GO:0035023	regulation of Rho protein signal transduction	1	1	1	1	1	1	1	1	1	1	1	1
GO:0035091	phosphatidylinositol binding	1	1	1	1	1	1	1	1	1	1	1	1
GO:0036459	thiol-dependent ubiquitinyl hydrolase activity	1	1	1	1	1	1	1	1	1	1	1	1
GO:0042626	ATPase activity, coupled to transmembrane movement of substances	1	1	1	1	1	1	1	1	1	1	1	1
GO:0046982	protein heterodimerization activity	1	1	1	1	1	1	1	1	1	1	1	1
GO:0046983	protein dimerization activity	1	1	1	1	1	1	1	1	1	1	1	1
GO:0050660	flavin adenine dinucleotide binding	1	1	1	1	1	1	1	1	1	1	1	1
GO:0050909	sensory perception of taste	1	1	1	1	1	1	1	1	1	1	1	1
GO:0051082	unfolded protein binding	1	1	1	1	1	1	1	1	1	1	1	1
GO:0051260	protein homooligomerization	1	1	1	1	1	1	1	1	1	1	1	1
GO:0051301	cell division	1	1	1	1	1	1	1	1	1	1	1	1
GO:0055085	transmembrane transport	1	1	1	1	1	1	1	1	1	1	1	1
