# Supplementary material for: Gene expression variation in the brains of harvester ant foragers is associated with collective behavior
Source: Commun Biol. 2020 Mar 5;3:100. doi: 10.1038/s42003-020-0813-8 (PMC7057964; doi:10.1038/s42003-020-0813-8)
Supplement: Supplementary file 3 — Supplementary Data 2 [file 42003_2020_813_MOESM3_ESM.csv]

cat	name	0.5	0.55	0.6	0.65	0.7	0.75	0.8	0.85	0.9	0.95	0.99	omni_p
GO:0005549	odorant binding	2.12E-06	1.07E-05	0.0003917312278	0.0007093650026	0.0001387934624	0.00116969263	0.02405202225	0.1145755225	1	1	1	6.74E-16
GO:0004984	olfactory receptor activity	1.47E-05	4.26E-05	0.0009273808029	0.002401888332	0.001039059696	0.005477315682	0.0693072526	0.3414909097	1	1	1	6.31E-12
GO:0003924	GTPase activity	1	1	1	0.1685472814	0.1024917928	0.04747624817	0.2809166077	1	1	1	1	0.7769252665
GO:0016887	ATPase activity	1	1	1	0.4523862872	0.3756035209	0.07884054988	1	1	1	1	1	0.9950709999
GO:0022857	transmembrane transporter activity	1	1	1	1	1	1	1	0.3529518279	0.07563456388	1	1	0.9986633173
GO:0008237	metallopeptidase activity	0.4608092282	0.2370379145	1	1	0.7020271545	0.8303335638	1	1	1	1	1	0.9998577849
GO:0051015	actin filament binding	1	0.8390890502	0.5099338905	0.5868337931	0.9812377637	1	0.4022945419	1	1	1	1	0.9999691783
GO:0005525	GTP binding	1	1	1	0.2750171001	0.9742685526	0.9528091992	1	1	1	1	1	0.9999997785
GO:0006629	lipid metabolic process	1	1	1	1	1	1	1	0.7294890853	1	1	0.4191334222	0.9999999451
GO:0004177	aminopeptidase activity	1	0.7792201955	1	1	0.7020271545	0.8303335638	0.8260652174	1	1	1	1	0.9999999918
GO:0016874	ligase activity	1	0.5756315932	1	1	1	1	1	1	1	1	1	1
GO:0016757	transferase activity, transferring glycosyl groups	1	0.6281614756	1	1	1	1	1	1	1	1	1	1
GO:0000139	Golgi membrane	1	1	1	1	1	1	1	1	1	1	1	1
GO:0000166	nucleotide binding	1	1	1	1	1	1	1	1	1	1	1	1
GO:0001104	NA	1	1	1	1	1	1	1	1	1	1	1	1
GO:0003676	nucleic acid binding	1	1	1	1	1	1	1	1	1	1	1	1
GO:0003677	DNA binding	1	1	1	1	1	1	1	1	1	1	1	1
GO:0003700	DNA-binding transcription factor activity	1	1	1	1	1	1	1	1	1	1	1	1
GO:0003707	steroid hormone receptor activity	1	1	1	1	1	1	1	1	1	1	1	1
GO:0003723	RNA binding	1	1	1	1	1	1	1	1	1	1	1	1
GO:0003743	translation initiation factor activity	1	1	1	1	1	1	1	1	1	1	1	1
GO:0003755	peptidyl-prolyl cis-trans isomerase activity	1	1	1	1	1	1	1	1	1	1	1	1
GO:0003777	microtubule motor activity	1	1	1	1	1	1	1	1	1	1	1	1
GO:0003779	actin binding	1	1	1	1	1	1	1	1	1	1	1	1
GO:0003824	catalytic activity	1	1	1	1	1	1	1	1	1	1	1	1
GO:0003887	DNA-directed DNA polymerase activity	1	1	1	1	1	1	1	1	1	1	1	1
GO:0003899	DNA-directed 5'-3' RNA polymerase activity	1	1	1	1	1	1	1	1	1	1	1	1
GO:0004222	metalloendopeptidase activity	1	1	1	1	1	1	1	1	1	1	1	1
GO:0004252	serine-type endopeptidase activity	1	1	1	1	1	1	1	1	1	1	1	1
GO:0004386	helicase activity	1	1	1	1	1	1	1	1	1	1	1	1
GO:0004497	monooxygenase activity	1	1	1	1	1	1	1	1	1	1	0.8748771291	1
GO:0004672	protein kinase activity	1	1	1	1	1	1	1	1	1	1	1	1
GO:0004674	protein serine/threonine kinase activity	1	1	1	1	1	1	1	1	1	1	1	1
GO:0004725	protein tyrosine phosphatase activity	1	1	1	1	1	1	1	1	1	1	1	1
GO:0004842	ubiquitin-protein transferase activity	1	1	1	1	1	1	1	1	1	1	1	1
GO:0004871	NA	1	1	1	1	1	1	1	1	1	1	1	1
GO:0004888	transmembrane signaling receptor activity	1	1	1	1	1	1	1	1	1	1	1	1
GO:0004930	G protein-coupled receptor activity	1	1	1	1	1	1	1	1	1	1	1	1
GO:0005089	Rho guanyl-nucleotide exchange factor activity	1	1	1	1	1	1	1	1	1	1	1	1
GO:0005096	GTPase activator activity	1	1	1	1	1	1	1	1	1	1	1	1
GO:0005506	iron ion binding	1	1	1	1	1	1	1	1	1	1	1	1
GO:0005509	calcium ion binding	1	1	1	1	1	1	1	1	1	1	1	1
GO:0005524	ATP binding	1	1	1	1	1	1	1	1	1	1	1	1
GO:0005576	extracellular region	1	1	1	1	1	1	1	1	1	1	1	1
GO:0005578	NA	1	1	1	1	1	1	1	1	1	1	1	1
GO:0005622	intracellular	1	1	1	1	1	1	1	1	1	1	1	1
GO:0005623	cell	1	1	1	1	1	1	1	1	1	1	1	1
GO:0005634	nucleus	1	1	1	1	1	1	1	1	1	1	1	1
GO:0005667	transcription factor complex	1	1	1	1	1	1	1	1	1	1	1	1
GO:0005737	cytoplasm	1	1	1	1	1	1	1	1	1	1	1	1
GO:0005739	mitochondrion	1	1	1	1	1	1	1	1	1	1	1	1
GO:0005743	mitochondrial inner membrane	1	1	1	1	1	1	1	1	1	1	1	1
GO:0005789	endoplasmic reticulum membrane	1	1	1	1	1	1	1	1	1	1	1	1
GO:0005856	cytoskeleton	1	1	1	1	1	1	1	1	1	1	1	1
GO:0005874	microtubule	1	1	1	1	1	1	1	1	1	1	1	1
GO:0005886	plasma membrane	1	1	1	1	1	1	1	1	1	1	1	1
GO:0005975	carbohydrate metabolic process	1	1	1	1	1	1	1	1	1	1	1	1
GO:0006030	chitin metabolic process	1	1	1	1	1	1	1	1	1	1	1	1
GO:0006260	DNA replication	1	1	1	1	1	1	1	1	1	1	1	1
GO:0006281	DNA repair	1	1	1	1	1	1	1	1	1	1	1	1
GO:0006351	transcription, DNA-templated	1	1	1	1	1	1	1	1	1	1	1	1
GO:0006355	regulation of transcription, DNA-templated	1	1	1	1	1	1	1	1	1	1	1	1
GO:0006396	RNA processing	1	1	1	1	1	1	1	1	1	1	1	1
GO:0006457	protein folding	1	1	1	1	1	1	1	1	1	1	1	1
GO:0006486	protein glycosylation	1	1	1	1	1	1	1	1	1	1	1	1
GO:0006511	ubiquitin-dependent protein catabolic process	1	1	1	1	1	1	1	1	1	1	1	1
GO:0006633	fatty acid biosynthetic process	1	1	1	1	1	1	1	1	1	1	1	1
GO:0006886	intracellular protein transport	1	1	1	1	1	1	1	1	1	1	1	1
GO:0007018	microtubule-based movement	1	1	1	1	1	1	1	1	1	1	1	1
GO:0007165	signal transduction	1	1	1	1	1	1	1	1	1	1	1	1
GO:0007264	small GTPase mediated signal transduction	1	1	1	1	1	1	1	1	1	1	1	1
GO:0007275	multicellular organism development	1	1	1	1	1	1	1	1	1	1	1	1
GO:0008017	microtubule binding	1	1	1	1	1	1	1	1	1	1	1	1
GO:0008061	chitin binding	1	1	1	1	1	1	1	1	1	1	1	1
GO:0008152	metabolic process	1	1	1	1	1	1	1	1	1	1	1	1
GO:0008168	methyltransferase activity	1	1	1	1	1	1	1	1	1	1	1	1
GO:0008270	zinc ion binding	1	1	1	1	1	1	1	1	1	1	1	1
GO:0009058	biosynthetic process	1	1	1	1	1	1	1	1	1	1	1	1
GO:0015031	protein transport	1	1	1	1	1	1	1	1	1	1	1	1
GO:0015074	DNA integration	1	1	1	1	1	1	1	1	1	1	1	1
GO:0016020	membrane	1	1	1	1	1	1	1	1	1	1	1	1
GO:0016021	integral component of membrane	1	1	1	1	1	1	1	1	1	1	1	1
GO:0016192	vesicle-mediated transport	1	1	1	1	1	1	1	1	1	1	1	1
GO:0016301	kinase activity	1	1	1	1	1	1	1	1	1	1	1	1
GO:0016459	myosin complex	1	1	1	1	1	1	1	1	1	1	1	1
GO:0016491	oxidoreductase activity	1	1	1	1	1	1	1	1	1	1	1	1
GO:0016592	mediator complex	1	1	1	1	1	1	1	1	1	1	1	1
GO:0016705	oxidoreductase activity, acting on paired donors, with incorporation or reduction of molecular oxygen	1	1	1	1	1	1	1	1	1	1	1	1
GO:0016740	transferase activity	1	1	1	1	1	1	1	1	1	1	1	1
GO:0016746	transferase activity, transferring acyl groups	1	1	1	1	1	1	1	1	1	1	1	1
GO:0016787	hydrolase activity	1	1	1	1	1	1	1	1	1	1	1	1
GO:0020037	heme binding	1	1	1	1	1	1	1	1	1	1	1	1
GO:0030170	pyridoxal phosphate binding	1	1	1	1	1	1	1	1	1	1	1	1
GO:0030246	carbohydrate binding	1	1	1	1	1	1	1	1	1	1	1	1
GO:0030529	NA	1	1	1	1	1	1	1	1	1	1	1	1
GO:0035023	regulation of Rho protein signal transduction	1	1	1	1	1	1	1	1	1	1	1	1
GO:0035556	intracellular signal transduction	1	1	1	1	1	1	1	1	1	1	1	1
GO:0042626	ATPase activity, coupled to transmembrane movement of substances	1	1	1	1	1	1	1	1	1	1	1	1
GO:0043565	sequence-specific DNA binding	1	1	1	1	1	1	1	1	1	1	1	1
GO:0045454	cell redox homeostasis	1	1	1	1	1	1	1	1	1	1	1	1
GO:0046872	metal ion binding	1	1	1	1	1	1	1	1	1	1	1	1
GO:0046983	protein dimerization activity	1	1	1	1	1	1	1	1	1	1	1	1
GO:0050660	flavin adenine dinucleotide binding	1	1	1	1	1	1	1	1	1	1	1	1
GO:0055085	transmembrane transport	1	1	1	1	1	1	1	1	1	1	1	1
