# Supplementary material for: Gene expression variation in the brains of harvester ant foragers is associated with collective behavior
Source: Commun Biol. 2020 Mar 5;3:100. doi: 10.1038/s42003-020-0813-8 (PMC7057964; doi:10.1038/s42003-020-0813-8)
Supplement: Supplementary file 4 — Supplementary Data 3 [file 42003_2020_813_MOESM4_ESM.txt]

module	id	name	pval	ratio	count	genes	kME	GS.Hum_est	GS.DA.5HT_ave_HPLC
black	GO:0043565	sequence-specific DNA binding	0.000227	4.43	10	LOC105434165,LOC105434166,LOC105422485,LOC105422576,LOC105424467,LOC105426165,LOC105426343,LOC105427161,LOC105427951,LOC105428364	0.696456559	0.452972251	0.243651845
black	GO:0005634	nucleus	0.000383	2.28	27	LOC105434165,LOC105434166,LOC105422188,LOC105422485,LOC105422576,LOC105423393,LOC105423846,LOC105424467,LOC105425466,LOC105425575,LOC105426165,LOC105426343,LOC105427161,LOC105427678,LOC105427590,LOC105427951,LOC105428306,LOC105428364,LOC105428468,LOC105428737,LOC105429193,LOC105430054,LOC105430226,LOC105430879,LOC105431209,LOC105431862,LOC105431973	0.69699825	0.480691191	0.234466011
black	GO:0006355	regulation of transcription DNA-templated	0.00202	3.03	11	LOC105434165,LOC105434166,LOC105422485,LOC105422576,LOC105424467,LOC105427097,LOC105427161,LOC105427721,LOC105427951,LOC105428364,LOC105431973	0.695198928	0.471808508	0.24149515
black	GO:0005667	transcription factor complex	0.00528	10.5	3	LOC105427678,LOC105428737,LOC105430879	0.603553318	0.567611428	0.120823939
black	GO:0005230	extracellular ligand-gated ion channel activity	0.00671	9.47	3	LOC105424935,LOC105433259,LOC105433867	0.654551946	0.329864344	0.220083893
black	GO:0003723	RNA binding	0.0126	2.33	12	LOC105433410,LOC105433590,LOC105422793,LOC105423393,LOC105425440,LOC105426748,LOC105427097,LOC105428372,LOC105428698,LOC105429772,LOC105430226,LOC105431806	0.769231508	0.506378392	0.217068921
black	GO:0046983	protein dimerization activity	0.0147	3.78	5	LOC105434369,LOC105424548,LOC105427678,LOC105430043,LOC105430879	0.68241889	0.500847378	0.192774349
black	GO:0003700	DNA binding transcription factor activity	0.0528	2.35	6	LOC105426165,LOC105426343,LOC105427678,LOC105427590,LOC105428737,LOC105430879	0.646723573	0.517276941	0.190407708
black	GO:0003677	DNA binding	0.0535	1.84	13	LOC105426436,LOC105422703,LOC105423355,LOC105423846,LOC105425466,LOC105427678,LOC105427590,LOC105428468,LOC105428737,LOC105430522,LOC105430879,LOC105431973,LOC105432785	0.680819424	0.496411498	0.247470597
black	GO:0046982	protein heterodimerization activity	0.0597	3.64	3	LOC105425575,LOC105427741,LOC105427951	0.695448478	0.394171887	0.274359301
black	GO:0004842	ubiquitin-protein transferase activity	0.0702	3.37	3	LOC105428737,LOC105431209,LOC105431519	0.721507404	0.515288099	0.204303292
black	GO:0005886	plasma membrane	0.0952	2.43	4	LOC105433259,LOC105433867,LOC105427130,LOC105430633	0.686736612	0.461236984	0.250936054
blue	GO:0006511	ubiquitin-dependent protein catabolic process	0.00053	3.37	15	LOC105422617,LOC105424218,LOC105424518,LOC105424595,LOC105424905,LOC105425187,LOC105425588,LOC105425811,LOC105426384,LOC105426673,LOC105427853,LOC105430902,LOC105430919,LOC105430928,LOC105432839	0.740509631	0.127049602	-0.028929393
blue	GO:0004984	olfactory receptor activity	0.000964	3.29	14	LOC105432429,LOC105432448,LOC105432068,LOC105432090,LOC105432139,LOC105423507,LOC105424453,LOC105426383,LOC105426928,LOC105427522,LOC105428212,LOC105431229,LOC105431228,LOC105433191	0.553268426	-0.048334213	-0.143534127
blue	GO:0051056	regulation of small GTPase mediated signal transduction	0.00181	12.9	5	LOC105423979,LOC105427138,LOC105430558,LOC105430720,LOC105431653	0.904530093	0.079234297	-0.017833964
blue	GO:0005549	odorant binding	0.00338	2.67	15	LOC105430369,LOC105432429,LOC105432448,LOC105432068,LOC105432090,LOC105432139,LOC105423507,LOC105424453,LOC105426383,LOC105426928,LOC105427522,LOC105428212,LOC105431229,LOC105431228,LOC105433191	0.540364938	-0.049283882	-0.149878022
blue	GO:0036459	thiol-dependent ubiquitinyl hydrolase activity	0.00464	4.12	8	LOC105422617,LOC105424218,LOC105424905,LOC105425187,LOC105425588,LOC105425811,LOC105426384,LOC105430919	0.712290724	0.1417234	-0.04557186
blue	GO:0004674	protein serine/threonine kinase activity	0.00595	2.43	16	LOC105429047,LOC105434156,LOC105422528,LOC105423551,LOC105423822,LOC105425733,LOC105426556,LOC105426562,LOC105428033,LOC105428588,LOC105429084,LOC105429254,LOC105429295,LOC105429310,LOC105430845,LOC105430971	0.770793086	0.110051689	-0.004063638
blue	GO:0016579	protein deubiquitination	0.0137	2.9	9	LOC105422617,LOC105424218,LOC105424905,LOC105425187,LOC105425588,LOC105425811,LOC105426384,LOC105426673,LOC105430919	0.723261977	0.166061113	-0.053970576
blue	GO:0006915	apoptotic process	0.0164	6.85	4	LOC105424202,LOC105428033,LOC105429449,LOC105432841	0.887077121	0.045385021	-0.060287623
blue	GO:0007165	signal transduction	0.028	1.72	25	LOC105427319,LOC105432172,LOC105433876,LOC105422097,LOC105422680,LOC105422796,LOC105424279,LOC105425043,LOC105425761,LOC105425975,LOC105426325,LOC105426342,LOC105426497,LOC105426562,LOC105426866,LOC105427882,LOC105427977,LOC105428033,LOC105428712,LOC105429347,LOC105430141,LOC105430858,LOC105431269,LOC105432121,LOC105432132	0.821429438	0.149371171	-0.002752898
blue	GO:0004181	metallocarboxypeptidase activity	0.0285	5.14	4	LOC105433624,LOC105433625,LOC105423867,LOC105431763	0.539994136	0.05198792	0.001496061
blue	GO:0008654	phospholipid biosynthetic process	0.0335	7.7	3	LOC105433263,LOC105423138,LOC105433149	0.826154196	0.18493398	-0.1065266
blue	GO:0030036	actin cytoskeleton organization	0.0448	4.11	4	LOC105433230,LOC105423822,LOC105431078,LOC105431595	0.783128366	0.084726746	0.000305774
blue	GO:0051260	protein homooligomerization	0.059	5.13	3	LOC105433677,LOC105422766,LOC105426956	0.957215737	0.054990906	-0.035500502
blue	GO:0080019	fatty-acyl-CoA reductase (alcohol-forming) activity	0.059	5.13	3	LOC105434014,LOC105432087,LOC105432095	0.587410422	-0.081670029	-0.20896869
blue	GO:0015074	DNA integration	0.059	5.13	3	LOC105423319,LOC105429678,LOC105431885	0.622792261	-0.003741828	-0.117295657
blue	GO:0018024	histone-lysine N-methyltransferase activity	0.059	5.13	3	LOC105422098,LOC105427128,LOC105428992	0.79293426	0.141375186	-0.04606193
blue	GO:0006914	autophagy	0.0653	3.42	4	LOC105426459,LOC105430533,LOC105431096,LOC105433128	0.919829308	0.089483401	-0.020400887
blue	GO:0006030	chitin metabolic process	0.0745	2.4	7	LOC105425240,LOC105426476,LOC105428895,LOC105429839,LOC105431877,LOC105431974,LOC105433122	0.545535523	0.091324511	-0.0149319
blue	GO:0005576	extracellular region	0.0866	1.72	16	LOC105433837,LOC105427113,LOC105424235,LOC105425125,LOC105425240,LOC105425715,LOC105426223,LOC105426476,LOC105427377,LOC105428545,LOC105428895,LOC105429107,LOC105429839,LOC105431877,LOC105431974,LOC105433122	0.620378896	0.068633762	-0.048003689
blue	GO:0004114	3'5'-cyclic-nucleotide phosphodiesterase activity	0.091	3.85	3	LOC105432172,LOC105425043,LOC105429347	0.895652569	0.161051774	-0.068598152
blue	GO:0031225	anchored component of membrane	0.091	3.85	3	LOC105433318,LOC105425785,LOC105429049	0.8154542	0.168264701	-0.111077892
blue	GO:0061630	ubiquitin protein ligase activity	0.091	3.85	3	LOC105424595,LOC105425671,LOC105430902	0.605900425	-0.049190468	-0.203246669
blue	GO:0005096	GTPase activator activity	0.0976	1.93	9	LOC105423979,LOC105426200,LOC105422680,LOC105426497,LOC105427138,LOC105430558,LOC105430720,LOC105431653,LOC105433224	0.902163824	0.06567992	-0.022844138
blue	GO:0016020	membrane	0.0993	1.72	14	LOC105425775,LOC105427477,LOC105433544,LOC105424260,LOC105424279,LOC105426342,LOC105426866,LOC105429379,LOC105430141,LOC105430858,LOC105431286,LOC105431441,LOC105432903,LOC105432986	0.730454363	0.115150136	0.030281419
brown	GO:0004984	olfactory receptor activity	0.00132	3.26	13	LOC105434096,LOC105433964,LOC105429036,LOC105431948,LOC105431984,LOC105432544,LOC105423059,LOC105425590,LOC105428170,LOC105429287,LOC105432530,LOC105432477,LOC105432531	0.506068132	0.147997767	0.085973422
brown	GO:0004497	monooxygenase activity	0.00138	3.46	12	LOC105423384,LOC105426545,LOC105422001,LOC105422982,LOC105427554,LOC105428230,LOC105428366,LOC105429691,LOC105431917,LOC105432217,LOC105432235,LOC105432253	0.585212514	0.094303153	0.137200769
brown	GO:0007229	integrin-mediated signaling pathway	0.00207	5.76	7	LOC105428004,LOC105422486,LOC105422492,LOC105424315,LOC105426002,LOC105427234,LOC105432641	0.696920157	0.14436331	0.045615814
brown	GO:0004721	phosphoprotein phosphatase activity	0.00214	23	4	LOC105433854,LOC105434079,LOC105427833,LOC105432445	0.731053079	0.26575451	0.177160398
brown	GO:0017119	Golgi transport complex	0.00214	23	4	LOC105423121,LOC105428824,LOC105430013,LOC105431969	0.678681411	0.182634932	0.1135357
brown	GO:0030071	regulation of mitotic metaphase/anaphase transition	0.00327	Inf	3	LOC105424706,LOC105429528,LOC105429711	0.627305367	0.133114555	0.048006163
brown	GO:0006383	transcription by RNA polymerase III	0.00566	11.5	4	LOC105425342,LOC105430470,LOC105431493,LOC105431496	0.607854196	0.094022636	0.084234007
brown	GO:0016740	transferase activity	0.00683	3.03	10	LOC105429960,LOC105431048,LOC105425830,LOC105427637,LOC105428025,LOC105428657,LOC105430104,LOC105430259,LOC105431276,LOC105431903	0.725461408	0.134262461	0.116067884
brown	GO:0005549	odorant binding	0.0103	2.42	13	LOC105434096,LOC105433964,LOC105429036,LOC105431948,LOC105431984,LOC105432544,LOC105423059,LOC105425590,LOC105428170,LOC105429287,LOC105432530,LOC105432477,LOC105432531	0.506068132	0.147997767	0.085973422
brown	GO:0006891	intra-Golgi vesicle-mediated transport	0.0116	17.2	3	LOC105423121,LOC105428824,LOC105431969	0.662149109	0.196915559	0.104893791
brown	GO:0004803	transposase activity	0.0116	17.2	3	LOC105424091,LOC105425149,LOC105429256	0.594247208	0.106133419	0.056967775
brown	GO:0005544	calcium-dependent phospholipid binding	0.0206	5.74	4	LOC105433291,LOC105434183,LOC105422564,LOC105424320	0.624494743	0.212746908	0.172219131
brown	GO:0005262	calcium channel activity	0.0206	5.74	4	LOC105434026,LOC105434025,LOC105434024,LOC105428332	0.671897294	0.212743715	0.12487599
brown	GO:0071339	MLL1 complex	0.0259	8.61	3	LOC105431305,LOC105428195,LOC105431315	0.634431077	0.11339474	0.056168258
brown	GO:0005102	signaling receptor binding	0.0259	8.61	3	LOC105433968,LOC105429522,LOC105430252	0.700606611	0.297266305	0.187814278
brown	GO:0006313	transposition DNA-mediated	0.0259	8.61	3	LOC105424091,LOC105425149,LOC105429256	0.594247208	0.106133419	0.056967775
brown	GO:0005680	anaphase-promoting complex	0.0259	8.61	3	LOC105424706,LOC105429528,LOC105429711	0.627305367	0.133114555	0.048006163
brown	GO:0003755	peptidyl-prolyl cis-trans isomerase activity	0.0304	3.14	6	LOC105422848,LOC105422969,LOC105423251,LOC105425986,LOC105426632,LOC105427059	0.729149647	0.197843936	0.161747714
brown	GO:0006281	DNA repair	0.0308	2.3	10	LOC105434275,LOC105422306,LOC105423691,LOC105424620,LOC105424729,LOC105425067,LOC105426732,LOC105431543,LOC105432371,LOC105432692	0.648570695	0.152118969	0.085442511
brown	GO:0005216	ion channel activity	0.0328	4.6	4	LOC105422151,LOC105424406,LOC105427438,LOC105432571	0.708358395	0.15363006	0.195505491
brown	GO:0008083	growth factor activity	0.045	3.19	5	LOC105434320,LOC105423527,LOC105425447,LOC105427121,LOC105427703	0.62491874	0.195672734	0.188731306
brown	GO:0000786	nucleosome	0.045	3.19	5	LOC105423861,LOC105424222,LOC105424572,LOC105424589,LOC105426907	0.54924185	0.146841762	0.047027038
brown	GO:0005813	centrosome	0.0461	5.74	3	LOC105426248,LOC105430733,LOC105431770	0.691013702	0.319632904	0.23500547
brown	GO:0006310	DNA recombination	0.0484	3.83	4	LOC105433393,LOC105422306,LOC105424620,LOC105425067	0.661327709	0.090087169	0.054366383
brown	GO:0048188	Set1C/COMPASS complex	0.072	4.3	3	LOC105423568,LOC105424259,LOC105425561	0.634039535	0.323233717	0.159418882
brown	GO:0006096	glycolytic process	0.072	4.3	3	LOC105428570,LOC105431985,LOC105432368	0.708687954	0.143339923	0.143497182
brown	GO:0005581	collagen trimer	0.072	4.3	3	LOC105427794,LOC105429271,LOC105432233	0.630059872	0.226046763	-0.000914562
brown	GO:0003729	mRNA binding	0.072	4.3	3	LOC105424176,LOC105432370,LOC105432876	0.635442072	0.210875017	0.225885815
brown	GO:0016705	oxidoreductase activity acting on paired donors with incorporation or reduction of molecular oxygen	0.0843	2.07	9	LOC105423384,LOC105426545,LOC105422001,LOC105422982,LOC105427554,LOC105428230,LOC105429691,LOC105431917,LOC105432253	0.569322788	0.077590261	0.167387989
green	GO:0043565	sequence-specific DNA binding	1.08E-05	3.57	20	LOC105428062,LOC105432305,LOC105433445,LOC105422054,LOC105422559,LOC105424097,LOC105424213,LOC105424329,LOC105425688,LOC105426815,LOC105427207,LOC105427730,LOC105428725,LOC105430600,LOC105430912,LOC105431135,LOC105431961,LOC105431962,LOC105432952,LOC105432837	0.632416478	0.313164837	0.064082864
green	GO:0006355	regulation of transcription DNA-templated	1.55E-05	2.88	26	LOC105426756,LOC105429439,LOC105431930,LOC105432305,LOC105433548,LOC105434062,LOC105422559,LOC105423292,LOC105424097,LOC105424407,LOC105426203,LOC105426815,LOC105427730,LOC105428370,LOC105428396,LOC105428914,LOC105429703,LOC105429794,LOC105430600,LOC105430912,LOC105431135,LOC105431961,LOC105431962,LOC105432506,LOC105432952,LOC105432837	0.655175103	0.386688908	0.063482481
green	GO:0004930	G-protein coupled receptor activity	0.000181	4.18	12	LOC105425353,LOC105425404,LOC105422030,LOC105423033,LOC105423034,LOC105423169,LOC105424796,LOC105425168,LOC105425566,LOC105430579,LOC105431406,LOC105432437	0.676700343	0.431064327	0.089491728
green	GO:0005634	nucleus	0.000521	1.74	56	LOC105425220,LOC105433986,LOC105428062,LOC105429439,LOC105430979,LOC105432305,LOC105433316,LOC105433445,LOC105433462,LOC105433548,LOC105434202,LOC105434204,LOC105421985,LOC105422054,LOC105422559,LOC105423619,LOC105424097,LOC105424213,LOC105424407,LOC105425053,LOC105425688,LOC105425742,LOC105425744,LOC105425831,LOC105425943,LOC105426203,LOC105426577,LOC105426815,LOC105427207,LOC105427431,LOC105427…	0.635222111	0.361906288	0.05222486
green	GO:0003700	DNA binding transcription factor activity	0.00249	2.51	16	LOC105425220,LOC105433986,LOC105428062,LOC105430979,LOC105433445,LOC105434202,LOC105434204,LOC105421985,LOC105422054,LOC105424213,LOC105425688,LOC105427207,LOC105428725,LOC105429557,LOC105431521,LOC105431526	0.621005367	0.314193442	0.055912733
green	GO:0051015	actin filament binding	0.00257	5.53	6	LOC105426421,LOC105426131,LOC105426578,LOC105427601,LOC105431899,LOC105433208	0.658392878	0.448457906	0.105164474
green	GO:0005874	microtubule	0.00269	4.56	7	LOC105422189,LOC105422763,LOC105427400,LOC105427404,LOC105427607,LOC105428664,LOC105429082	0.63174466	0.364333483	0.123635342
green	GO:0004672	protein kinase activity	0.00497	2.51	14	LOC105431442,LOC105433843,LOC105422484,LOC105422512,LOC105422728,LOC105423364,LOC105424720,LOC105426049,LOC105427588,LOC105429226,LOC105430207,LOC105430666,LOC105432885,LOC105433087	0.690241818	0.408925654	0.139074795
green	GO:0008378	galactosyltransferase activity	0.00511	16.5	3	LOC105427290,LOC105426350,LOC105432777	0.524290063	0.351765307	0.13730055
green	GO:0007018	microtubule-based movement	0.00584	3.41	8	LOC105434250,LOC105422763,LOC105425828,LOC105426578,LOC105427601,LOC105427607,LOC105429511,LOC105432315	0.699486448	0.384955562	0.177633769
green	GO:0003676	nucleic acid binding	0.00598	1.73	35	LOC105426103,LOC105430979,LOC105422328,LOC105423240,LOC105423588,LOC105423711,LOC105424555,LOC105424633,LOC105425550,LOC105425753,LOC105426194,LOC105426689,LOC105426648,LOC105426961,LOC105427206,LOC105427273,LOC105427336,LOC105427431,LOC105427461,LOC105427866,LOC105428470,LOC105428649,LOC105428948,LOC105429112,LOC105429142,LOC105429322,LOC105429599,LOC105430214,LOC105430432,LOC105430442,LOC105430…	0.665429303	0.392828187	0.057548568
green	GO:0003777	microtubule motor activity	0.00703	3.28	8	LOC105434250,LOC105422763,LOC105425828,LOC105426578,LOC105427601,LOC105427607,LOC105429511,LOC105432315	0.699486448	0.384955562	0.177633769
green	GO:0004386	helicase activity	0.0117	2.95	8	LOC105424555,LOC105425550,LOC105427141,LOC105427572,LOC105427848,LOC105428948,LOC105429142,LOC105430432	0.603399581	0.337586004	0.03059061
green	GO:0003677	DNA binding	0.0122	1.67	31	LOC105433986,LOC105426756,LOC105426788,LOC105430037,LOC105433483,LOC105433548,LOC105434062,LOC105434202,LOC105434204,LOC105421985,LOC105423187,LOC105424407,LOC105424544,LOC105425742,LOC105425744,LOC105425831,LOC105426203,LOC105427848,LOC105428234,LOC105428370,LOC105428512,LOC105428667,LOC105429557,LOC105429775,LOC105429794,LOC105429901,LOC105431270,LOC105431505,LOC105432251,LOC105432506,LOC105432…	0.653187218	0.396708955	0.049520523
green	GO:0005200	structural constituent of cytoskeleton	0.0157	8.26	3	LOC105426421,LOC105427400,LOC105427404	0.585004442	0.32071263	0.141495263
green	GO:0006464	cellular protein modification process	0.0236	6.6	3	LOC105429403,LOC105424936,LOC105425197	0.522594196	0.137057366	-0.018948971
green	GO:0005886	plasma membrane	0.0237	2.41	10	LOC105434036,LOC105430872,LOC105422030,LOC105422957,LOC105424796,LOC105428998,LOC105429225,LOC105430029,LOC105431406,LOC105432250	0.723791397	0.388947677	0.140045594
green	GO:0005524	ATP binding	0.0263	1.42	54	LOC105434250,LOC105429403,LOC105431442,LOC105433289,LOC105433843,LOC105434132,LOC105434202,LOC105434204,LOC105422484,LOC105422512,LOC105422728,LOC105422763,LOC105423364,LOC105423487,LOC105424520,LOC105424720,LOC105424722,LOC105424936,LOC105425053,LOC105425550,LOC105425578,LOC105425828,LOC105425920,LOC105426049,LOC105426578,LOC105427079,LOC105427141,LOC105427466,LOC105427572,LOC105427588,LOC105427…	0.677969267	0.383974189	0.115251689
green	GO:0007601	visual perception	0.0333	5.5	3	LOC105426957,LOC105429557,LOC105432277	0.533445154	0.36826158	0.030076781
green	GO:0022848	acetylcholine-gated cation-selective channel activity	0.0333	5.5	3	LOC105429182,LOC105430101,LOC105431530	0.719657626	0.478826902	0.01116962
green	GO:0007166	cell surface receptor signaling pathway	0.0447	4.72	3	LOC105423169,LOC105424796,LOC105430579	0.654201952	0.369159561	0.018685649
green	GO:0006397	mRNA processing	0.0683	2.94	4	LOC105428782,LOC105422728,LOC105425753,LOC105428649	0.633386599	0.36411447	0.102864746
green	GO:0016021	integral component of membrane	0.0691	1.21	137	LOC105434036,LOC105434089,LOC105425140,LOC105425353,LOC105425404,LOC105426716,LOC105427290,LOC105427597,LOC105430221,LOC105430872,LOC105431397,LOC105431414,LOC105433256,LOC105433342,LOC105433820,LOC105433847,LOC105434129,LOC105421956,LOC105422030,LOC105422198,LOC105422280,LOC105422314,LOC105422440,LOC105422487,LOC105422499,LOC105422509,LOC105422921,LOC105422957,LOC105422974,LOC105423033,LOC105423…	0.660718729	0.409905144	0.079359506
green	GO:0005085	guanyl-nucleotide exchange factor activity	0.0723	3.67	3	LOC105430791,LOC105422754,LOC105424061	0.615567523	0.310137591	0.091874523
green	GO:0007275	multicellular organism development	0.0792	2.4	5	LOC105424407,LOC105429703,LOC105431762,LOC105432506,LOC105433064	0.680718378	0.467588323	0.104295698
green	GO:0007264	small GTPase mediated signal transduction	0.08	2.75	4	LOC105430791,LOC105422754,LOC105424061,LOC105431904	0.598190894	0.364835499	0.14276662
greenyellow	GO:0005615	extracellular space	8.76E-07	42.1	5	LOC105431688,LOC105423944,LOC105424733,LOC105430961,LOC105433177	0.702867215	-0.404661824	-0.235030761
greenyellow	GO:0035176	social behavior	3.45E-06	Inf	3	LOC105431688,LOC105423944,LOC105424733	0.686144585	-0.391035644	-0.184272187
greenyellow	GO:0042834	peptidoglycan binding	1.36E-05	197	3	LOC105423473,LOC105425662,LOC105431066	0.764360001	-0.212666893	-0.230596749
greenyellow	GO:0008745	N-acetylmuramoyl-L-alanine amidase activity	3.37E-05	99.2	3	LOC105423473,LOC105425662,LOC105431066	0.764360001	-0.212666893	-0.230596749
greenyellow	GO:0009253	peptidoglycan catabolic process	3.37E-05	99.2	3	LOC105423473,LOC105425662,LOC105431066	0.764360001	-0.212666893	-0.230596749
greenyellow	GO:0045087	innate immune response	0.000115	49.6	3	LOC105423473,LOC105425662,LOC105431066	0.764360001	-0.212666893	-0.230596749
greenyellow	GO:0006629	lipid metabolic process	0.000362	14.1	4	LOC105433381,LOC105433416,LOC105433840,LOC105432135	0.738840628	-0.19667923	-0.072756933
greenyellow	GO:0005576	extracellular region	0.000399	7.01	6	LOC105433381,LOC105433840,LOC105422951,LOC105422952,LOC105423558,LOC105432135	0.807304835	-0.256719004	-0.10236199
greenyellow	GO:0005549	odorant binding	0.000508	8.63	5	LOC105431688,LOC105423946,LOC105423944,LOC105424733,LOC105424756	0.745426258	-0.349996944	-0.185853735
greenyellow	GO:0005506	iron ion binding	0.000839	7.64	5	LOC105433517,LOC105424129,LOC105433952,LOC105434257,LOC105428887	0.790167802	-0.276901767	-0.078383459
greenyellow	GO:0055085	transmembrane transport	0.000921	7.47	5	LOC105433255,LOC105423230,LOC105427212,LOC105428585,LOC105433117	0.80428233	-0.295716789	-0.094113316
greenyellow	GO:0016491	oxidoreductase activity	0.000921	7.47	5	LOC105433416,LOC105433907,LOC105423643,LOC105424859,LOC105431690	0.83331267	-0.269444778	-0.057851709
greenyellow	GO:0020037	heme binding	0.00101	7.31	5	LOC105430756,LOC105433322,LOC105433416,LOC105433952,LOC105428887	0.834434318	-0.24550866	-0.118831523
greenyellow	GO:0008152	metabolic process	0.0021	6.11	5	LOC105433616,LOC105422463,LOC105423168,LOC105424603,LOC105426793	0.721056181	-0.379485608	-0.227091433
greenyellow	GO:0004497	monooxygenase activity	0.0124	6.84	3	LOC105433952,LOC105423973,LOC105428887	0.731244405	-0.246012255	-0.139510986
greenyellow	GO:0016874	ligase activity	0.0197	5.66	3	LOC105433616,LOC105424603,LOC105426793	0.709560309	-0.420156582	-0.1928133
greenyellow	GO:0022857	transmembrane transporter activity	0.029	4.83	3	LOC105423386,LOC105426320,LOC105432527	0.73962738	-0.246667726	-0.300401455
greenyellow	GO:0005739	mitochondrion	0.0326	4.61	3	LOC105434231,LOC105423863,LOC105428463	0.705506005	-0.361628677	-0.012526291
greenyellow	GO:0003824	catalytic activity	0.0557	3.66	3	LOC105433555,LOC105423282,LOC105429534	0.866531834	-0.300303796	-0.090137578
greenyellow	GO:0008270	zinc ion binding	0.0754	2.12	6	LOC105434267,LOC105423473,LOC105423643,LOC105425662,LOC105427249,LOC105431066	0.713969358	-0.261841905	-0.190391623
magenta	GO:0020037	heme binding	7.28E-10	17	11	LOC105426511,LOC105432379,LOC105422080,LOC105423257,LOC105424623,LOC105424965,LOC105428222,LOC105428229,LOC105429210,LOC105429688,LOC105430032	0.825644765	-0.032365132	0.131155094
magenta	GO:0016705	oxidoreductase activity acting on paired donors with incorporation or reduction of molecular oxygen	3.88E-09	21.9	9	LOC105426511,LOC105432379,LOC105422080,LOC105424965,LOC105428222,LOC105428229,LOC105429210,LOC105429688,LOC105430032	0.818752051	-0.022939716	0.152998183
magenta	GO:0008152	metabolic process	4.59E-09	13.8	11	LOC105424009,LOC105429693,LOC105422154,LOC105422155,LOC105422241,LOC105423160,LOC105423532,LOC105424853,LOC105426126,LOC105426458,LOC105426723	0.818022523	-0.05846042	0.168345927
magenta	GO:0004497	monooxygenase activity	4.87E-08	20.1	8	LOC105426511,LOC105432379,LOC105422080,LOC105424965,LOC105428229,LOC105429210,LOC105429688,LOC105430032	0.811083975	-0.036357471	0.16202
magenta	GO:0005506	iron ion binding	1.22E-07	13.6	9	LOC105426511,LOC105432379,LOC105422080,LOC105424965,LOC105428222,LOC105428229,LOC105429210,LOC105429688,LOC105430032	0.818752051	-0.022939716	0.152998183
magenta	GO:0003995	acyl-CoA dehydrogenase activity	9.83E-05	57.7	3	LOC105428726,LOC105429882,LOC105433071	0.83039142	-0.178472771	0.337650569
magenta	GO:0050660	flavin adenine dinucleotide binding	0.000104	12.8	5	LOC105424264,LOC105428726,LOC105429882,LOC105430980,LOC105433071	0.806486498	-0.079027465	0.24775524
magenta	GO:0016887	ATPase activity	0.000104	12.8	5	LOC105425608,LOC105427472,LOC105429216,LOC105431918,LOC105432961	0.806997457	0.05724012	0.22593134
magenta	GO:0016787	hydrolase activity	0.000285	7.54	6	LOC105432365,LOC105424009,LOC105422154,LOC105423160,LOC105425569,LOC105425567	0.780269313	-0.001392946	0.083372916
magenta	GO:0016747	transferase activity transferring acyl groups other than amino-acyl groups	0.000397	28.9	3	LOC105429693,LOC105423532,LOC105425401	0.866513804	-0.110739921	0.244783856
magenta	GO:0003824	catalytic activity	0.000426	6.94	6	LOC105422241,LOC105424853,LOC105426126,LOC105426340,LOC105430084,LOC105432044	0.773483469	-0.021728963	0.165093903
magenta	GO:0005789	endoplasmic reticulum membrane	0.00128	9.71	4	LOC105433389,LOC105422883,LOC105426039,LOC105430980	0.812075195	-0.068000371	0.16205429
magenta	GO:0016021	integral component of membrane	0.00136	1.93	40	LOC105424545,LOC105426511,LOC105433936,LOC105434141,LOC105422331,LOC105422631,LOC105422883,LOC105423257,LOC105423304,LOC105423887,LOC105423913,LOC105423945,LOC105425401,LOC105425608,LOC105426039,LOC105426308,LOC105427183,LOC105427472,LOC105428222,LOC105428229,LOC105428320,LOC105428426,LOC105428695,LOC105428918,LOC105429210,LOC105429216,LOC105429342,LOC105429359,LOC105429468,LOC105429593,LOC105429…	0.801392034	-0.008878959	0.12856896
magenta	GO:0042626	ATPase activity coupled to transmembrane movement of substances	0.00199	14.5	3	LOC105424545,LOC105433936,LOC105423945	0.795056681	0.117789027	0.149027602
magenta	GO:0016491	oxidoreductase activity	0.0108	5.05	4	LOC105432656,LOC105429593,LOC105430605,LOC105431577	0.796833874	-0.047572308	0.239241009
pink	GO:0008152	metabolic process	0.0152	3.71	5	LOC105433872,LOC105422250,LOC105422786,LOC105424214,LOC105427497	0.854591275	-0.269105841	-0.06953536
pink	GO:0005739	mitochondrion	0.0253	3.87	4	LOC105434154,LOC105433520,LOC105430204,LOC105431511	0.78180156	-0.072632519	-0.035723061
pink	GO:0016787	hydrolase activity	0.0398	3.31	4	LOC105423350,LOC105422786,LOC105427742,LOC105430234	0.824148176	-0.252457134	-0.114872921
pink	GO:0006886	intracellular protein transport	0.0869	3.03	3	LOC105433623,LOC105425105,LOC105431168	0.952305575	-0.083609501	-0.100882767
purple	GO:0005861	troponin complex	4.74E-06	Inf	3	LOC105424534,LOC105428292,LOC105428333	0.867838498	0.182563446	0.141889316
purple	GO:0004672	protein kinase activity	0.00173	5.18	6	LOC105433928,LOC105422672,LOC105422673,LOC105424305,LOC105424529,LOC105431807	0.850462955	0.139313428	0.097887555
purple	GO:0005509	calcium ion binding	0.0024	4.17	7	LOC105433352,LOC105422387,LOC105424121,LOC105426241,LOC105429080,LOC105429915,LOC105431300	0.787939053	0.0159576	0.059221765
purple	GO:0003779	actin binding	0.00336	7.24	4	LOC105428022,LOC105432288,LOC105423174,LOC105426241	0.903439594	0.155268093	0.078723846
purple	GO:0005524	ATP binding	0.0962	1.68	13	LOC105433414,LOC105433928,LOC105422672,LOC105422673,LOC105422986,LOC105423692,LOC105423694,LOC105423837,LOC105424305,LOC105424529,LOC105425873,LOC105427652,LOC105431807	0.82156912	0.066646565	0.063250184
red	GO:0034765	regulation of ion transmembrane transport	0.000283	12	5	LOC105425782,LOC105425824,LOC105426324,LOC105426715,LOC105427526	0.882256351	0.389257057	0.07008451
red	GO:0005245	voltage-gated calcium channel activity	0.000481	57.2	3	LOC105425824,LOC105427526,LOC105432718	0.729271286	0.229198219	-0.025609209
red	GO:0016021	integral component of membrane	0.00109	1.52	97	LOC105431145,LOC105431615,LOC105431823,LOC105433531,LOC105433662,LOC105433783,LOC105433929,LOC105433985,LOC105434125,LOC105422242,LOC105422333,LOC105422344,LOC105422820,LOC105423021,LOC105423179,LOC105423293,LOC105423376,LOC105423456,LOC105423656,LOC105423865,LOC105423939,LOC105424138,LOC105424201,LOC105424608,LOC105424639,LOC105424675,LOC105425035,LOC105425096,LOC105425101,LOC105425411,LOC105425…	0.736086551	0.333370253	0.018886797
red	GO:0035556	intracellular signal transduction	0.00118	3.58	10	LOC105434192,LOC105426214,LOC105426685,LOC105428105,LOC105428141,LOC105428546,LOC105430561,LOC105431735,LOC105432261,LOC105432688	0.759448925	0.297101936	-0.012348483
red	GO:0007264	small GTPase mediated signal transduction	0.00255	6.39	5	LOC105422374,LOC105423636,LOC105425147,LOC105428043,LOC105432427	0.676081035	0.26672426	-0.002522093
red	GO:0005622	intracellular	0.00275	2.43	16	LOC105433558,LOC105434192,LOC105422374,LOC105422981,LOC105425147,LOC105426214,LOC105427204,LOC105427752,LOC105428043,LOC105428105,LOC105428141,LOC105428546,LOC105429373,LOC105430561,LOC105432427,LOC105432688	0.727180219	0.314477603	0.008071061
red	GO:0005089	Rho guanyl-nucleotide exchange factor activity	0.00489	5.32	5	LOC105423636,LOC105426685,LOC105429299,LOC105431735,LOC105432261	0.692045299	0.220968307	-0.053072716
red	GO:0035023	regulation of Rho protein signal transduction	0.00489	5.32	5	LOC105423636,LOC105426685,LOC105429299,LOC105431735,LOC105432261	0.692045299	0.220968307	-0.053072716
red	GO:0004888	transmembrane signaling receptor activity	0.0108	5.46	4	LOC105433929,LOC105428209,LOC105430981,LOC105431529	0.812191187	0.404650141	0.049619579
red	GO:0007275	multicellular organism development	0.0116	4.16	5	LOC105431145,LOC105433929,LOC105426635,LOC105431125,LOC105432601	0.786286276	0.386227383	0.039812874
red	GO:0003924	GTPase activity	0.0155	2.51	9	LOC105427852,LOC105421971,LOC105422374,LOC105424768,LOC105425027,LOC105428029,LOC105431709,LOC105432350,LOC105432427	0.717969738	0.297717386	-0.010793334
red	GO:0004871	signal transducer activity	0.0159	4.78	4	LOC105424768,LOC105425147,LOC105427193,LOC105431709	0.775491911	0.34590154	0.026405253
red	GO:0016301	kinase activity	0.0228	2.69	7	LOC105425480,LOC105433775,LOC105422981,LOC105427560,LOC105427885,LOC105429299,LOC105429373	0.71991164	0.359183655	-0.039127273
red	GO:0046872	metal ion binding	0.0303	1.66	24	LOC105425233,LOC105433558,LOC105433696,LOC105434192,LOC105422056,LOC105422686,LOC105425101,LOC105425734,LOC105425771,LOC105425919,LOC105426239,LOC105426685,LOC105428261,LOC105428546,LOC105429208,LOC105429211,LOC105429851,LOC105429959,LOC105430088,LOC105430566,LOC105430769,LOC105430985,LOC105432480,LOC105433106	0.773845069	0.342426376	0.012774527
red	GO:0007165	signal transduction	0.0332	2.14	10	LOC105426169,LOC105427852,LOC105433696,LOC105434346,LOC105421971,LOC105424913,LOC105428029,LOC105429149,LOC105429211,LOC105430495	0.763251833	0.283928309	-0.05288331
red	GO:0004725	protein tyrosine phosphatase activity	0.034	3.64	4	LOC105428121,LOC105428438,LOC105429494,LOC105431463	0.663938295	0.190274328	0.042783831
red	GO:0030246	carbohydrate binding	0.0362	4.77	3	LOC105424675,LOC105425101,LOC105425770	0.727967293	0.494215577	-0.164396539
red	GO:0008237	metallopeptidase activity	0.043	4.4	3	LOC105428261,LOC105430985,LOC105432498	0.770694225	0.42213127	0.085883853
red	GO:0035091	phosphatidylinositol binding	0.043	4.4	3	LOC105422981,LOC105423293,LOC105427752	0.624351977	0.257593729	0.109957829
red	GO:0030054	cell junction	0.0503	4.09	3	LOC105423656,LOC105430981,LOC105431529	0.795305395	0.354642305	0.064587008
red	GO:0045211	postsynaptic membrane	0.0503	4.09	3	LOC105423656,LOC105430981,LOC105431529	0.795305395	0.354642305	0.064587008
red	GO:0016020	membrane	0.0599	2.3	6	LOC105427852,LOC105421971,LOC105422374,LOC105426635,LOC105428029,LOC105429480	0.711784162	0.268965857	-0.092046069
red	GO:0004842	ubiquitin-protein transferase activity	0.0671	2.83	4	LOC105424106,LOC105425734,LOC105428353,LOC105432480	0.804466344	0.311465694	0.084646167
red	GO:0022857	transmembrane transporter activity	0.0674	2.45	5	LOC105433783,LOC105427483,LOC105428591,LOC105430208,LOC105432045	0.705623495	0.277540833	0.004634775
red	GO:0006351	transcription DNA-templated	0.0849	1.79	10	LOC105431140,LOC105422159,LOC105425628,LOC105425829,LOC105426239,LOC105429130,LOC105429659,LOC105430566,LOC105430793,LOC105432601	0.683824283	0.346074347	0.044450173
red	GO:0008270	zinc ion binding	0.0922	1.61	15	LOC105433602,LOC105422159,LOC105422924,LOC105424106,LOC105424753,LOC105425369,LOC105425492,LOC105425628,LOC105426214,LOC105427067,LOC105428237,LOC105428352,LOC105428413,LOC105429130,LOC105432498	0.686865439	0.317899766	0.019832901
red	GO:0005856	cytoskeleton	0.095	3.01	3	LOC105427642,LOC105423000,LOC105429494	0.661270164	0.220686333	-0.099330855
turquoise	GO:0006412	translation	1.08E-10	15.3	27	LOC105428812,LOC105428109,LOC105430962,LOC105432991,LOC105433324,LOC105433587,LOC105433835,LOC105433959,LOC105434066,LOC105422053,LOC105422329,LOC105423143,LOC105424874,LOC105424926,LOC105425350,LOC105425818,LOC105426487,LOC105426505,LOC105427254,LOC105427429,LOC105427846,LOC105430031,LOC105430751,LOC105430851,LOC105430867,LOC105431058,LOC105432784	0.794917784	-0.207895784	0.049722922
turquoise	GO:0003735	structural constituent of ribosome	1.35E-09	11.8	26	LOC105428812,LOC105430962,LOC105432991,LOC105433324,LOC105433587,LOC105433835,LOC105433959,LOC105434066,LOC105422329,LOC105423143,LOC105424874,LOC105424926,LOC105425350,LOC105425818,LOC105426487,LOC105426505,LOC105426981,LOC105427254,LOC105427429,LOC105427846,LOC105430641,LOC105430751,LOC105430851,LOC105430867,LOC105431058,LOC105432784	0.800179273	-0.215040464	0.041739096
turquoise	GO:0005739	mitochondrion	1.07E-07	5.2	32	LOC105431092,LOC105433169,LOC105433362,LOC105433432,LOC105422753,LOC105424814,LOC105425024,LOC105425224,LOC105426198,LOC105426257,LOC105426639,LOC105426808,LOC105428684,LOC105428831,LOC105428901,LOC105428916,LOC105429280,LOC105429298,LOC105429515,LOC105429657,LOC105429722,LOC105429860,LOC105429918,LOC105429940,LOC105430449,LOC105430641,LOC105431100,LOC105431154,LOC105431593,LOC105431799,LOC105432…	0.770213079	-0.084485787	0.038480494
turquoise	GO:0006457	protein folding	3.19E-07	6.8	24	LOC105427566,LOC105433496,LOC105433574,LOC105434223,LOC105422959,LOC105425082,LOC105425971,LOC105426809,LOC105426910,LOC105426934,LOC105427253,LOC105427267,LOC105427568,LOC105428472,LOC105429302,LOC105429415,LOC105430203,LOC105430501,LOC105430761,LOC105432081,LOC105432670,LOC105432921,LOC105432920,LOC105432919	0.729745285	-0.083749945	-0.019078899
turquoise	GO:0005730	nucleolus	1.42E-06	17	15	LOC105433337,LOC105422185,LOC105422502,LOC105424158,LOC105424472,LOC105424655,LOC105424617,LOC105425921,LOC105426119,LOC105427351,LOC105428090,LOC105428542,LOC105429550,LOC105432616,LOC105432767	0.745516623	-0.11183666	0.041789289
turquoise	GO:0045454	cell redox homeostasis	1.80E-06	6.79	21	LOC105424458,LOC105429321,LOC105429332,LOC105429356,LOC105433615,LOC105422943,LOC105423727,LOC105424168,LOC105425013,LOC105425073,LOC105425835,LOC105426629,LOC105427735,LOC105427736,LOC105430750,LOC105430762,LOC105431095,LOC105431176,LOC105431238,LOC105431425,LOC105432358	0.695101308	-0.210808041	-0.04359001
turquoise	GO:0005840	ribosome	2.20E-06	12.1	16	LOC105428812,LOC105430962,LOC105432991,LOC105433835,LOC105433959,LOC105424874,LOC105424926,LOC105425350,LOC105425818,LOC105426505,LOC105426981,LOC105427254,LOC105427429,LOC105430751,LOC105430851,LOC105431058	0.801346067	-0.205534447	0.038728061
turquoise	GO:0008137	NADH dehydrogenase (ubiquinone) activity	2.32E-06	Inf	11	LOC105433591,LOC105422753,LOC105424197,LOC105424814,LOC105425133,LOC105425190,LOC105426281,LOC105429362,LOC105429374,LOC105431154,LOC105433123	0.8786457	-0.115921943	0.047679211
turquoise	GO:0005743	mitochondrial inner membrane	3.61E-06	8.15	18	LOC105427754,LOC105427155,LOC105428109,LOC105422330,LOC105423387,LOC105425111,LOC105425190,LOC105425621,LOC105428501,LOC105429362,LOC105429374,LOC105430243,LOC105430762,LOC105432482,LOC105432541,LOC105432798,LOC105432904,LOC105433123	0.815533519	-0.095105574	0.05951669
turquoise	GO:0005623	cell	1.10E-05	5.28	21	LOC105424458,LOC105429321,LOC105429332,LOC105429356,LOC105433615,LOC105423727,LOC105424168,LOC105425013,LOC105425073,LOC105425835,LOC105426629,LOC105427735,LOC105427736,LOC105430750,LOC105431095,LOC105431176,LOC105431219,LOC105431221,LOC105431238,LOC105431425,LOC105432358	0.707168078	-0.202019867	-0.020480527
turquoise	GO:0005737	cytoplasm	1.20E-05	1.99	80	LOC105432887,LOC105434184,LOC105426471,LOC105427220,LOC105429684,LOC105433225,LOC105433338,LOC105434205,LOC105434223,LOC105422254,LOC105422259,LOC105422267,LOC105422502,LOC105422729,LOC105422805,LOC105422914,LOC105423245,LOC105423524,LOC105423687,LOC105423699,LOC105424127,LOC105424317,LOC105424395,LOC105424618,LOC105424669,LOC105424925,LOC105424977,LOC105424979,LOC105424997,LOC105425204,LOC105425…	0.69339733	-0.088915499	0.004753662
turquoise	GO:0006099	tricarboxylic acid cycle	1.66E-05	10.5	14	LOC105433432,LOC105423435,LOC105424542,LOC105425263,LOC105425961,LOC105428901,LOC105429201,LOC105429821,LOC105429918,LOC105429940,LOC105431267,LOC105432675,LOC105432798,LOC105432904	0.810059852	-0.112512393	0.08082261
turquoise	GO:0009055	electron transfer activity	4.49E-05	9.79	13	LOC105433344,LOC105433362,LOC105433591,LOC105433615,LOC105433910,LOC105425190,LOC105426281,LOC105426636,LOC105431176,LOC105431238,LOC105431267,LOC105432702,LOC105432904	0.764608017	-0.169394398	-0.003558788
turquoise	GO:0006614	SRP-dependent cotranslational protein targeting to membrane	8.02E-05	Inf	8	LOC105428211,LOC105422423,LOC105422424,LOC105422649,LOC105424561,LOC105426399,LOC105427791,LOC105431627	0.640202293	-0.134667268	-0.025125096
turquoise	GO:0015078	proton transmembrane transporter activity	9.37E-05	12.4	11	LOC105422163,LOC105422419,LOC105423247,LOC105426425,LOC105426615,LOC105426637,LOC105427873,LOC105428957,LOC105430492,LOC105430950,LOC105431407	0.811478627	-0.110773457	-0.025035337
turquoise	GO:0004298	threonine-type endopeptidase activity	0.00012	9.03	12	LOC105434184,LOC105422175,LOC105424669,LOC105424788,LOC105425329,LOC105426263,LOC105426677,LOC105427033,LOC105428214,LOC105430669,LOC105432388,LOC105432995	0.76914254	-0.058189265	0.01507301
turquoise	GO:0051537	2 iron 2 sulfur cluster binding	0.000178	20.3	9	LOC105433344,LOC105433615,LOC105433887,LOC105426207,LOC105426313,LOC105426636,LOC105432541,LOC105432702,LOC105432904	0.719105771	-0.208239792	0.0216845
turquoise	GO:0015991	ATP hydrolysis coupled proton transport	0.00026	11.3	10	LOC105423247,LOC105425415,LOC105426346,LOC105426637,LOC105426996,LOC105427873,LOC105428957,LOC105430092,LOC105430492,LOC105430950	0.759182343	-0.083002638	-0.051803227
turquoise	GO:0015986	ATP synthesis coupled proton transport	0.00026	11.3	10	LOC105422163,LOC105422419,LOC105423665,LOC105425180,LOC105425853,LOC105426425,LOC105426615,LOC105430492,LOC105431407,LOC105432988	0.900716734	-0.152939061	0.066143893
turquoise	GO:0004129	cytochrome-c oxidase activity	0.000261	Inf	7	LOC105430901,LOC105434337,LOC105423154,LOC105423387,LOC105424348,LOC105427460,LOC105432582	0.888187777	-0.073831558	0.107833081
turquoise	GO:0005747	mitochondrial respiratory chain complex I	0.000261	Inf	7	LOC105422014,LOC105427479,LOC105428441,LOC105428755,LOC105429252,LOC105430935,LOC105431784	0.881939638	-0.148741734	0.044600873
turquoise	GO:0003743	translation initiation factor activity	0.000317	2.94	26	LOC105428740,LOC105425345,LOC105426471,LOC105428293,LOC105430973,LOC105431163,LOC105433942,LOC105422502,LOC105422524,LOC105422914,LOC105423796,LOC105423983,LOC105424229,LOC105424431,LOC105427248,LOC105427315,LOC105427987,LOC105428168,LOC105429262,LOC105429316,LOC105430153,LOC105430245,LOC105430420,LOC105430866,LOC105431550,LOC105431583	0.730133584	-0.130949995	0.005082177
turquoise	GO:0005829	cytosol	0.000525	18	8	LOC105429297,LOC105422048,LOC105422503,LOC105426261,LOC105428684,LOC105429924,LOC105431473,LOC105432693	0.686188939	-0.163547942	0.020439736
turquoise	GO:0003899	DNA-directed 5'-3' RNA polymerase activity	0.000804	4.89	13	LOC105427420,LOC105434219,LOC105424043,LOC105424472,LOC105425352,LOC105425900,LOC105426753,LOC105428078,LOC105432024,LOC105432740,LOC105432792,LOC105432801,LOC105433115	0.720167369	-0.15104537	0.070864355
turquoise	GO:0051082	unfolded protein binding	0.000804	4.89	13	LOC105433496,LOC105433574,LOC105434223,LOC105422959,LOC105425082,LOC105426934,LOC105427253,LOC105428472,LOC105429302,LOC105429415,LOC105430203,LOC105430761,LOC105432670	0.715386078	-0.07369258	-0.035364203
turquoise	GO:0005839	proteasome core complex	0.000849	Inf	6	LOC105434184,LOC105422175,LOC105424669,LOC105424788,LOC105425329,LOC105430669	0.803868936	-0.06300513	0.006472528
turquoise	GO:0051603	proteolysis involved in cellular protein catabolic process	0.000849	Inf	6	LOC105434184,LOC105422175,LOC105424669,LOC105424788,LOC105425329,LOC105430669	0.803868936	-0.06300513	0.006472528
turquoise	GO:0007034	vacuolar transport	0.000849	Inf	6	LOC105430471,LOC105424728,LOC105425547,LOC105427983,LOC105429633,LOC105433182	0.732756043	-0.180812763	0.0272419
turquoise	GO:0000387	spliceosomal snRNP assembly	0.000849	Inf	6	LOC105422017,LOC105427467,LOC105427665,LOC105430523,LOC105431473,LOC105432465	0.662295373	-0.173541657	-0.055960432
turquoise	GO:0051539	4 iron 4 sulfur cluster binding	0.000851	6.2	11	LOC105429684,LOC105434217,LOC105424197,LOC105424997,LOC105426337,LOC105426566,LOC105426639,LOC105429362,LOC105429940,LOC105431982,LOC105432904	0.746957004	-0.091726234	0.11637964
turquoise	GO:0002098	tRNA wobble uridine modification	0.00153	15.8	7	LOC105433383,LOC105422516,LOC105424249,LOC105424395,LOC105425859,LOC105429566,LOC105433077	0.669968889	-0.121218313	0.024053803
turquoise	GO:0001522	pseudouridine synthesis	0.00191	9.01	8	LOC105422141,LOC105424727,LOC105425025,LOC105425682,LOC105427842,LOC105428756,LOC105429441,LOC105430852	0.678754796	-0.081799383	-0.059598541
turquoise	GO:0042254	ribosome biogenesis	0.00191	9.01	8	LOC105422880,LOC105423639,LOC105424158,LOC105425682,LOC105426119,LOC105427351,LOC105427842,LOC105430673	0.771166437	-0.09721708	-0.005880672
turquoise	GO:0030529	ribonucleoprotein complex	0.00201	3.61	16	LOC105428412,LOC105429982,LOC105433079,LOC105433502,LOC105433583,LOC105422017,LOC105422547,LOC105424779,LOC105425025,LOC105425682,LOC105426119,LOC105426555,LOC105427842,LOC105430055,LOC105430673,LOC105430679	0.692635594	-0.121959833	0.038702685
turquoise	GO:0005759	mitochondrial matrix	0.00206	6.76	9	LOC105428109,LOC105428646,LOC105422305,LOC105428192,LOC105429252,LOC105429981,LOC105432921,LOC105432920,LOC105432919	0.742239743	-0.101256807	-0.055004929
turquoise	GO:0051287	NAD binding	0.00206	6.76	9	LOC105423914,LOC105424542,LOC105429362,LOC105429654,LOC105429918,LOC105431009,LOC105431423,LOC105431892,LOC105432675	0.737191051	-0.055753003	-0.012458504
turquoise	GO:0008312	7S RNA binding	0.00276	Inf	5	LOC105428211,LOC105422649,LOC105426399,LOC105427791,LOC105431627	0.585671422	-0.117846244	-0.033483243
turquoise	GO:0070469	respiratory chain	0.00276	Inf	5	LOC105433362,LOC105425190,LOC105428501,LOC105429362,LOC105432541	0.858823718	-0.001743178	0.063393575
turquoise	GO:0016272	prefoldin complex	0.00276	Inf	5	LOC105433574,LOC105427568,LOC105428472,LOC105430203,LOC105430761	0.878512422	-0.16913256	0.021591137
turquoise	GO:0000276	mitochondrial proton-transporting ATP synthase complex coupling factor F(o)	0.00276	Inf	5	LOC105422163,LOC105422419,LOC105426425,LOC105426615,LOC105431407	0.910577414	-0.178568246	0.043166007
turquoise	GO:0036402	proteasome-activating ATPase activity	0.00276	Inf	5	LOC105424925,LOC105427755,LOC105428631,LOC105429055,LOC105430652	0.686509193	0.033665717	-0.03940511
turquoise	GO:0006120	mitochondrial electron transport NADH to ubiquinone	0.00276	Inf	5	LOC105427479,LOC105428755,LOC105429252,LOC105431784,LOC105433123	0.886391157	-0.106002852	0.070454347
turquoise	GO:0030163	protein catabolic process	0.00438	13.5	6	LOC105424925,LOC105427755,LOC105428631,LOC105429055,LOC105429602,LOC105430652	0.697757827	0.066932581	-0.019873025
turquoise	GO:0051087	chaperone binding	0.00438	13.5	6	LOC105426504,LOC105428151,LOC105429909,LOC105432921,LOC105432920,LOC105432919	0.719730716	-0.055901006	-0.017009436
turquoise	GO:0005681	spliceosomal complex	0.00487	5.07	9	LOC105426157,LOC105434170,LOC105422221,LOC105427665,LOC105427674,LOC105430523,LOC105431909,LOC105432465,LOC105432706	0.665736008	-0.14944599	-0.01097104
turquoise	GO:0051536	iron-sulfur cluster binding	0.00503	7.88	7	LOC105424173,LOC105433456,LOC105425135,LOC105426281,LOC105426985,LOC105430716,LOC105431766	0.720403384	-0.155122639	-0.032784333
turquoise	GO:0004519	endonuclease activity	0.00511	6.01	8	LOC105433886,LOC105434290,LOC105422296,LOC105424393,LOC105425370,LOC105428145,LOC105428411,LOC105432769	0.610880831	-0.019177369	-0.027393557
turquoise	GO:0016740	transferase activity	0.00753	2.78	16	LOC105433240,LOC105433878,LOC105434217,LOC105424997,LOC105425188,LOC105427512,LOC105427542,LOC105428796,LOC105430588,LOC105430936,LOC105431196,LOC105431841,LOC105432021,LOC105432222,LOC105432256,LOC105433034	0.655941883	-0.214724258	0.046505571
turquoise	GO:0015031	protein transport	0.00812	2.54	18	LOC105427959,LOC105422972,LOC105424115,LOC105425229,LOC105426198,LOC105426516,LOC105426611,LOC105426854,LOC105427292,LOC105427405,LOC105427715,LOC105427807,LOC105429722,LOC105430152,LOC105430601,LOC105431593,LOC105432668,LOC105432693	0.779474911	-0.091413474	-0.015334586
turquoise	GO:0008233	peptidase activity	0.00874	3.26	13	LOC105425755,LOC105425872,LOC105427755,LOC105428631,LOC105429055,LOC105429602,LOC105429721,LOC105430389,LOC105430652,LOC105431855,LOC105431876,LOC105432486,LOC105432617	0.684982653	-0.053746557	-0.01174265
turquoise	GO:0008121	ubiquinol-cytochrome-c reductase activity	0.00898	Inf	4	LOC105427046,LOC105423322,LOC105428501,LOC105432541	0.92836224	-0.123514632	0.089586089
turquoise	GO:0005786	signal recognition particle endoplasmic reticulum targeting	0.00898	Inf	4	LOC105428211,LOC105426399,LOC105427791,LOC105431627	0.571155685	-0.130221737	-0.019861764
turquoise	GO:0015935	small ribosomal subunit	0.00898	Inf	4	LOC105433324,LOC105434066,LOC105422329,LOC105426487	0.747544645	-0.200997181	0.051903644
turquoise	GO:0015934	large ribosomal subunit	0.00898	Inf	4	LOC105433587,LOC105423143,LOC105427846,LOC105432784	0.834209487	-0.256099041	0.057746173
turquoise	GO:0016651	oxidoreductase activity acting on NAD(P)H	0.00898	Inf	4	LOC105422330,LOC105424880,LOC105426566,LOC105431009	0.862340826	-0.200200728	-0.006482564
turquoise	GO:0046961	proton-transporting ATPase activity rotational mechanism	0.00898	Inf	4	LOC105425415,LOC105426346,LOC105426996,LOC105430092	0.804611402	-0.126089896	-0.006703384
turquoise	GO:0000774	adenyl-nucleotide exchange factor activity	0.00898	Inf	4	LOC105426504,LOC105432921,LOC105432920,LOC105432919	0.689535994	-0.059757455	-0.071555062
turquoise	GO:0005744	mitochondrial inner membrane presequence translocase complex	0.00898	Inf	4	LOC105426611,LOC105427292,LOC105429545,LOC105432434	0.715827428	0.026619442	0.036507039
turquoise	GO:0005787	signal peptidase complex	0.00898	Inf	4	LOC105428888,LOC105430389,LOC105431855,LOC105432617	0.68738443	-0.167446104	0.015977125
turquoise	GO:0006465	signal peptide processing	0.00898	Inf	4	LOC105428888,LOC105430389,LOC105431855,LOC105432617	0.68738443	-0.167446104	0.015977125
turquoise	GO:0005852	eukaryotic translation initiation factor 3 complex	0.0112	4.51	8	LOC105428293,LOC105433942,LOC105422524,LOC105423983,LOC105427248,LOC105428168,LOC105429262,LOC105429316	0.735432273	-0.134712134	-0.01408672
turquoise	GO:0015035	protein disulfide oxidoreductase activity	0.0123	11.3	5	LOC105429321,LOC105433615,LOC105426629,LOC105430750,LOC105431238	0.694410629	-0.267869854	0.04361474
turquoise	GO:0016226	iron-sulfur cluster assembly	0.0123	11.3	5	LOC105433456,LOC105425135,LOC105426207,LOC105426337,LOC105430255	0.775127284	-0.191306112	-0.014573657
turquoise	GO:0042803	protein homodimerization activity	0.0123	11.3	5	LOC105430662,LOC105432566,LOC105432921,LOC105432920,LOC105432919	0.724198353	-0.116709741	-0.136004042
turquoise	GO:0003684	damaged DNA binding	0.0129	6.75	6	LOC105423857,LOC105433793,LOC105422296,LOC105424387,LOC105429588,LOC105432395	0.75268209	-0.098213883	0.046335736
turquoise	GO:0030170	pyridoxal phosphate binding	0.0153	3.01	12	LOC105433236,LOC105433530,LOC105422611,LOC105423020,LOC105426444,LOC105427055,LOC105428315,LOC105429735,LOC105430027,LOC105431015,LOC105432696,LOC105432872	0.64861022	-0.265246707	-0.006129903
turquoise	GO:0000398	mRNA splicing via spliceosome	0.0205	2.71	12	LOC105426157,LOC105428412,LOC105433079,LOC105434170,LOC105422221,LOC105422240,LOC105425087,LOC105425242,LOC105427674,LOC105430089,LOC105430770,LOC105432706	0.681919032	-0.082359608	0.067277211
turquoise	GO:0046982	protein heterodimerization activity	0.0243	2.42	15	LOC105428740,LOC105432215,LOC105425345,LOC105434150,LOC105424573,LOC105424590,LOC105424774,LOC105425800,LOC105426358,LOC105426359,LOC105428186,LOC105429702,LOC105430245,LOC105430333,LOC105432329	0.643662378	-0.068738104	-0.000841415
turquoise	GO:0006289	nucleotide-excision repair	0.0287	4.5	6	LOC105433793,LOC105424141,LOC105424707,LOC105427761,LOC105429588,LOC105430253	0.728026925	-0.074940626	0.064709941
turquoise	GO:0006446	regulation of translational initiation	0.0287	4.5	6	LOC105433942,LOC105422524,LOC105423983,LOC105427248,LOC105428168,LOC105429262	0.709095456	-0.128343543	-0.000593586
turquoise	GO:0000049	tRNA binding	0.0287	4.5	6	LOC105424395,LOC105425419,LOC105425859,LOC105427441,LOC105427684,LOC105428619	0.7253478	-0.088509716	0.011249343
turquoise	GO:0005732	small nucleolar ribonucleoprotein complex	0.0292	Inf	3	LOC105426157,LOC105427665,LOC105430878	0.803683645	-0.224922323	-0.055945761
turquoise	GO:0016925	protein sumoylation	0.0292	Inf	3	LOC105426746,LOC105429240,LOC105427781	0.810711342	0.024474846	0.008948761
turquoise	GO:0008180	COP9 signalosome	0.0292	Inf	3	LOC105428196,LOC105429514,LOC105430347	0.750806207	-0.008462948	0.035852407
turquoise	GO:0006662	glycerol ether metabolic process	0.0292	Inf	3	LOC105429321,LOC105426629,LOC105430750	0.747522198	-0.31260228	0.0340554
turquoise	GO:0006207	'de novo' pyrimidine nucleobase biosynthetic process	0.0292	Inf	3	LOC105429684,LOC105433225,LOC105432482	0.638447844	-0.259569608	-0.057867739
turquoise	GO:0000814	ESCRT II complex	0.0292	Inf	3	LOC105422293,LOC105422666,LOC105429606	0.732565378	-0.134164444	0.070343173
turquoise	GO:0005047	signal recognition particle binding	0.0292	Inf	3	LOC105422423,LOC105422424,LOC105426399	0.688019908	-0.059810418	0.069264801
turquoise	GO:0000179	rRNA (adenine-N6N6-)-dimethyltransferase activity	0.0292	Inf	3	LOC105422460,LOC105423990,LOC105431100	0.765055092	-0.052843474	-0.10873202
turquoise	GO:0016538	cyclin-dependent protein serine/threonine kinase regulator activity	0.0292	Inf	3	LOC105422875,LOC105427762,LOC105428362	0.692199693	-0.10572024	-0.042502458
turquoise	GO:0033180	proton-transporting V-type ATPase V1 domain	0.0292	Inf	3	LOC105423247,LOC105425415,LOC105430092	0.76255364	-0.170043102	-0.097444701
turquoise	GO:0006751	glutathione catabolic process	0.0292	Inf	3	LOC105424813,LOC105425571,LOC105428804	0.717450245	-0.11509971	-0.165467339
turquoise	GO:0046540	U4/U6 x U5 tri-snRNP complex	0.0292	Inf	3	LOC105425087,LOC105425478,LOC105430089	0.795960334	-0.101461727	0.033156312
turquoise	GO:0031083	BLOC-1 complex	0.0292	Inf	3	LOC105425574,LOC105426873,LOC105430225	0.808674083	-0.128310217	0.069064767
turquoise	GO:0006122	mitochondrial electron transport ubiquinol to cytochrome c	0.0292	Inf	3	LOC105425636,LOC105428006,LOC105428501	0.922602059	-0.051537606	0.111402604
turquoise	GO:0070006	metalloaminopeptidase activity	0.0292	Inf	3	LOC105426933,LOC105430670,LOC105432065	0.58782373	-0.022175792	0.074337545
turquoise	GO:0097428	protein maturation by iron-sulfur cluster transfer	0.0292	Inf	3	LOC105426985,LOC105429909,LOC105431766	0.76936836	-0.169575704	-0.002182894
turquoise	GO:0005779	integral component of peroxisomal membrane	0.0292	Inf	3	LOC105427756,LOC105431462,LOC105431939	0.819638175	-0.20433625	-0.050580676
turquoise	GO:0004449	isocitrate dehydrogenase (NAD+) activity	0.0292	Inf	3	LOC105429201,LOC105429918,LOC105432675	0.788283353	-0.008648087	0.136412993
turquoise	GO:0030150	protein import into mitochondrial matrix	0.0292	Inf	3	LOC105429545,LOC105431213,LOC105432434	0.731255018	-0.153666802	0.096677181
turquoise	GO:0008299	isoprenoid biosynthetic process	0.0322	5.63	5	LOC105433217,LOC105433240,LOC105433970,LOC105430936,LOC105431196	0.748709991	-0.260419699	-0.002957762
turquoise	GO:0008380	RNA splicing	0.0322	5.63	5	LOC105433583,LOC105426264,LOC105428368,LOC105430651,LOC105431909	0.718895057	-0.199656281	-0.089269499
turquoise	GO:0043248	proteasome assembly	0.0322	5.63	5	LOC105433671,LOC105423697,LOC105425526,LOC105429188,LOC105431303	0.853501912	-0.28747916	0.019638544
turquoise	GO:0009982	pseudouridine synthase activity	0.0322	5.63	5	LOC105422141,LOC105424727,LOC105425025,LOC105429441,LOC105430852	0.642175906	-0.09745713	0.005074944
turquoise	GO:0046933	proton-transporting ATP synthase activity rotational mechanism	0.0322	5.63	5	LOC105423665,LOC105425180,LOC105425853,LOC105430092,LOC105432988	0.868456517	-0.214507706	0.028988182
turquoise	GO:0019773	proteasome core complex alpha-subunit complex	0.0322	5.63	5	LOC105426263,LOC105426677,LOC105428214,LOC105432388,LOC105432995	0.762105181	-0.047403326	0.020571224
turquoise	GO:0055114	oxidation-reduction process	0.0338	9	4	LOC105422967,LOC105428175,LOC105427271,LOC105429654	0.660253646	-0.127027367	-0.035067337
turquoise	GO:0019843	rRNA binding	0.0338	9	4	LOC105430962,LOC105433835,LOC105430055,LOC105431058	0.75333208	-0.216505174	0.016279989
turquoise	GO:0005758	mitochondrial intermembrane space	0.0338	9	4	LOC105425599,LOC105426207,LOC105429924,LOC105431848	0.7539654	-0.223348817	-0.015279459
turquoise	GO:0019509	L-methionine salvage from methylthioadenosine	0.0338	9	4	LOC105423245,LOC105427574,LOC105429845,LOC105430865	0.710427947	-0.149610491	0.074578912
turquoise	GO:0005885	Arp2/3 protein complex	0.0338	9	4	LOC105424127,LOC105426453,LOC105427430,LOC105427954	0.762716324	0.014363111	-0.010655884
turquoise	GO:0005789	endoplasmic reticulum membrane	0.0383	2.25	14	LOC105422073,LOC105422888,LOC105424862,LOC105425289,LOC105425633,LOC105426585,LOC105426923,LOC105428180,LOC105429232,LOC105429358,LOC105429612,LOC105431641,LOC105432151,LOC105433119	0.676442959	-0.125521824	0.018201888
turquoise	GO:0005783	endoplasmic reticulum	0.0526	2.9	9	LOC105433671,LOC105433742,LOC105422943,LOC105427640,LOC105428915,LOC105429398,LOC105429586,LOC105432396,LOC105432412	0.733253372	-0.188935257	-0.074986845
turquoise	GO:0003746	translation elongation factor activity	0.0634	2.53	9	LOC105422367,LOC105423244,LOC105423288,LOC105424687,LOC105425012,LOC105425504,LOC105426229,LOC105426240,LOC105429515	0.706301162	-0.21472992	-0.080159995
turquoise	GO:0001731	formation of translation preinitiation complex	0.0643	3.75	5	LOC105433942,LOC105422524,LOC105423983,LOC105427248,LOC105429262	0.672155952	-0.108875219	0.009337233
turquoise	GO:0016282	eukaryotic 43S preinitiation complex	0.0643	3.75	5	LOC105433942,LOC105422524,LOC105423983,LOC105427248,LOC105429262	0.672155952	-0.108875219	0.009337233
turquoise	GO:0033290	eukaryotic 48S preinitiation complex	0.0643	3.75	5	LOC105433942,LOC105422524,LOC105423983,LOC105427248,LOC105429262	0.672155952	-0.108875219	0.009337233
turquoise	GO:0006888	ER to Golgi vesicle-mediated transport	0.0643	3.75	5	LOC105422267,LOC105422805,LOC105423524,LOC105426854,LOC105429705	0.733274033	-0.121381806	-0.050145026
turquoise	GO:0006367	transcription initiation from RNA polymerase II promoter	0.0643	3.75	5	LOC105424141,LOC105425800,LOC105427987,LOC105430394,LOC105430403	0.755222389	-0.123035006	0.128128621
turquoise	GO:0005525	GTP binding	0.0682	1.47	41	LOC105427616,LOC105428109,LOC105428211,LOC105428746,LOC105433834,LOC105433860,LOC105422423,LOC105422424,LOC105423200,LOC105423480,LOC105424232,LOC105424376,LOC105424617,LOC105424821,LOC105425208,LOC105425807,LOC105426124,LOC105426229,LOC105426270,LOC105427035,LOC105427125,LOC105427351,LOC105427877,LOC105428809,LOC105428830,LOC105428915,LOC105428956,LOC105429234,LOC105429515,LOC105430142,LOC105430…	0.707927298	-0.080687622	0.046313291
turquoise	GO:0006950	response to stress	0.0769	4.5	4	LOC105433496,LOC105422959,LOC105425390,LOC105428151	0.607885838	0.015391062	-0.01394426
turquoise	GO:0006955	immune response	0.0769	4.5	4	LOC105434179,LOC105434168,LOC105427433,LOC105430456	0.688731131	-0.070573614	0.037404691
turquoise	GO:0032008	positive regulation of TOR signaling	0.0769	4.5	4	LOC105423540,LOC105426328,LOC105430614,LOC105432300	0.744785734	-0.167108214	0.056259281
turquoise	GO:0034314	Arp2/3 complex-mediated actin nucleation	0.0769	4.5	4	LOC105424127,LOC105426453,LOC105427430,LOC105427954	0.762716324	0.014363111	-0.010655884
turquoise	GO:0031514	motile cilium	0.0769	4.5	4	LOC105426366,LOC105429701,LOC105429702,LOC105432189	0.687522215	-0.036792573	0.052840036
turquoise	GO:0006352	DNA-templated transcription initiation	0.0785	3.38	6	LOC105432215,LOC105425345,LOC105431163,LOC105424573,LOC105428186,LOC105430333	0.630337531	-0.067083151	0.008310771
turquoise	GO:0006364	rRNA processing	0.0785	3.38	6	LOC105433337,LOC105434293,LOC105427886,LOC105428090,LOC105428756,LOC105430878	0.761047701	-0.120898986	-0.059577726
turquoise	GO:0046695	SLIK (SAGA-like) complex	0.0898	6.75	3	LOC105432215,LOC105428186,LOC105430333	0.594995422	-0.008488382	0.010154494
turquoise	GO:0033588	Elongator holoenzyme complex	0.0898	6.75	3	LOC105422516,LOC105424249,LOC105429566	0.619212901	-0.292936021	0.064225234
turquoise	GO:0000956	nuclear-transcribed mRNA catabolic process	0.0898	6.75	3	LOC105428412,LOC105429982,LOC105433079	0.626959537	-0.127990821	0.022322587
turquoise	GO:0006807	nitrogen compound metabolic process	0.0898	6.75	3	LOC105431321,LOC105430519,LOC105432298	0.558871567	-0.334826673	0.0196614
turquoise	GO:0030008	TRAPP complex	0.0898	6.75	3	LOC105424811,LOC105427640,LOC105432485	0.701943339	-0.14890259	-0.044937477
turquoise	GO:0007602	phototransduction	0.0898	6.75	3	LOC105433570,LOC105433575,LOC105429984	0.556827738	0.132945368	0.182817711
turquoise	GO:0006479	protein methylation	0.0898	6.75	3	LOC105434072,LOC105424046,LOC105428490	0.695860635	0.070352157	0.025297281
turquoise	GO:0006400	tRNA modification	0.0898	6.75	3	LOC105434217,LOC105424997,LOC105426638	0.619258492	-0.003255742	0.176168849
turquoise	GO:0032509	endosome transport via multivesicular body sorting pathway	0.0898	6.75	3	LOC105422972,LOC105427405,LOC105429606	0.770094769	-0.12603613	0.05155408
turquoise	GO:0008271	secondary active sulfate transmembrane transporter activity	0.0898	6.75	3	LOC105430233,LOC105430925,LOC105431115	0.525299341	-0.114916132	0.08324242
turquoise	GO:0033179	proton-transporting V-type ATPase V0 domain	0.0898	6.75	3	LOC105426637,LOC105427873,LOC105428957	0.770252814	-0.179079346	-0.125781006
turquoise	GO:0004527	exonuclease activity	0.0898	6.75	3	LOC105427496,LOC105430553,LOC105433078	0.51278889	-0.187593512	0.019164132
turquoise	GO:0003993	acid phosphatase activity	0.0898	6.75	3	LOC105429590,LOC105431612,LOC105433051	0.776784523	-0.085450263	-0.030810639
turquoise	GO:0016787	hydrolase activity	0.1	1.6	22	LOC105423920,LOC105433970,LOC105434121,LOC105434230,LOC105434294,LOC105424522,LOC105425292,LOC105425587,LOC105425632,LOC105425860,LOC105425992,LOC105426153,LOC105426665,LOC105428957,LOC105429485,LOC105430147,LOC105430396,LOC105430587,LOC105430959,LOC105432286,LOC105432771,LOC105433069	0.653026972	-0.137006279	-0.018863768
yellow	GO:0005622	intracellular	2.47E-06	2.56	42	LOC105424984,LOC105433421,LOC105433481,LOC105433626,LOC105434120,LOC105434284,LOC105422062,LOC105422082,LOC105422081,LOC105422161,LOC105422546,LOC105422954,LOC105422998,LOC105423403,LOC105423511,LOC105424146,LOC105424382,LOC105424648,LOC105424798,LOC105425483,LOC105426138,LOC105426226,LOC105426532,LOC105426608,LOC105426664,LOC105426744,LOC105426774,LOC105426897,LOC105427028,LOC105427129,LOC105427…	0.787381618	0.240570037	-0.050823962
yellow	GO:0035556	intracellular signal transduction	1.01E-05	3.46	23	LOC105432291,LOC105424984,LOC105428504,LOC105434120,LOC105434284,LOC105422062,LOC105422546,LOC105422998,LOC105423403,LOC105424382,LOC105426532,LOC105426664,LOC105426744,LOC105427028,LOC105427144,LOC105427360,LOC105428058,LOC105428060,LOC105429920,LOC105430765,LOC105430848,LOC105432652,LOC105433193	0.777202613	0.22904213	-0.029436479
yellow	GO:0031047	gene silencing by RNA	0.000398	Inf	4	LOC105425052,LOC105425892,LOC105431132,LOC105431820	0.676511122	0.088829008	-0.116688406
yellow	GO:0005086	ARF guanyl-nucleotide exchange factor activity	0.000452	12.2	6	LOC105428690,LOC105429988,LOC105431279,LOC105431281,LOC105431619,LOC105433200	0.731980799	0.368435934	0.02672801
yellow	GO:0032012	regulation of ARF protein signal transduction	0.000452	12.2	6	LOC105428690,LOC105429988,LOC105431279,LOC105431281,LOC105431619,LOC105433200	0.731980799	0.368435934	0.02672801
yellow	GO:0003676	nucleic acid binding	0.000781	1.72	57	LOC105423952,LOC105426086,LOC105426096,LOC105433015,LOC105433481,LOC105433796,LOC105433900,LOC105434222,LOC105434341,LOC105422263,LOC105422361,LOC105422384,LOC105422934,LOC105422857,LOC105423162,LOC105423173,LOC105423511,LOC105424130,LOC105424170,LOC105424254,LOC105424602,LOC105425050,LOC105425052,LOC105425309,LOC105425363,LOC105425364,LOC105425347,LOC105425355,LOC105425605,LOC105425657,LOC105425…	0.773428901	0.234159673	-0.044286842
yellow	GO:0008017	microtubule binding	0.000992	3.18	14	LOC105427440,LOC105433460,LOC105434225,LOC105424386,LOC105426287,LOC105428058,LOC105428560,LOC105428548,LOC105429926,LOC105430074,LOC105430323,LOC105430797,LOC105430881,LOC105431383	0.874945008	0.262581753	-0.023404481
yellow	GO:0003714	transcription corepressor activity	0.00177	24.4	4	LOC105424209,LOC105424775,LOC105427506,LOC105431313	0.742898716	0.312754635	0.026317724
yellow	GO:0008273	calcium potassium:sodium antiporter activity	0.00282	Inf	3	LOC105423993,LOC105424605,LOC105424606	0.841205638	0.204379512	-0.133634739
yellow	GO:0005509	calcium ion binding	0.00317	2.03	27	LOC105434002,LOC105434153,LOC105434258,LOC105434284,LOC105422075,LOC105422077,LOC105422383,LOC105422458,LOC105423285,LOC105424134,LOC105424476,LOC105424887,LOC105426150,LOC105426178,LOC105426287,LOC105426892,LOC105426955,LOC105427284,LOC105427517,LOC105428060,LOC105428877,LOC105429750,LOC105429776,LOC105431485,LOC105431671,LOC105432690,LOC105432810	0.774270524	0.240849236	-0.043716796
yellow	GO:0005096	GTPase activator activity	0.00421	3.06	11	LOC105434120,LOC105422161,LOC105424382,LOC105425519,LOC105426575,LOC105427171,LOC105427536,LOC105428058,LOC105428399,LOC105428551,LOC105431677	0.780735983	0.274537917	0.082405644
yellow	GO:0005543	phospholipid binding	0.0047	12.2	4	LOC105433763,LOC105424033,LOC105428060,LOC105431619	0.847187849	0.266821996	-0.069883797
yellow	GO:0004725	protein tyrosine phosphatase activity	0.0053	3.44	9	LOC105422012,LOC105422646,LOC105422933,LOC105424392,LOC105424497,LOC105427902,LOC105428218,LOC105429801,LOC105430006	0.761849523	0.177686646	-0.097161183
yellow	GO:0005856	cytoskeleton	0.00791	3.49	8	LOC105430461,LOC105422149,LOC105425322,LOC105425321,LOC105426287,LOC105428622,LOC105430881,LOC105432078	0.703878182	0.228332382	0.006515705
yellow	GO:0051015	actin filament binding	0.0085	3.88	7	LOC105434225,LOC105434354,LOC105422262,LOC105426138,LOC105427289,LOC105431383,LOC105433147	0.744850592	0.243850792	-0.000578141
yellow	GO:0008076	voltage-gated potassium channel complex	0.00975	8.12	4	LOC105433301,LOC105424638,LOC105426071,LOC105428793	0.686542517	0.26255429	0.023672372
yellow	GO:0006869	lipid transport	0.0101	18.3	3	LOC105424294,LOC105425471,LOC105433966	0.636680555	0.072442687	-0.016643309
yellow	GO:0007269	neurotransmitter secretion	0.0101	18.3	3	LOC105423314,LOC105423315,LOC105429697	0.892379852	0.224938532	-0.062215037
yellow	GO:0008021	synaptic vesicle	0.0101	18.3	3	LOC105423314,LOC105423315,LOC105429697	0.892379852	0.224938532	-0.062215037
yellow	GO:0045296	cadherin binding	0.0101	18.3	3	LOC105426138,LOC105431865,LOC105433147	0.901635754	0.26869174	-0.12830098
yellow	GO:0003777	microtubule motor activity	0.0117	2.8	11	LOC105433460,LOC105434225,LOC105424104,LOC105424386,LOC105425754,LOC105427052,LOC105428058,LOC105428560,LOC105428548,LOC105430323,LOC105431383	0.895059107	0.228884774	-0.053742191
yellow	GO:0046983	protein dimerization activity	0.0179	2.34	13	LOC105433260,LOC105433511,LOC105434368,LOC105423207,LOC105423577,LOC105423650,LOC105425639,LOC105428046,LOC105429725,LOC105429955,LOC105430288,LOC105430823,LOC105430909	0.733075544	0.214461056	-0.080846567
yellow	GO:0007165	signal transduction	0.0195	1.83	23	LOC105433371,LOC105425683,LOC105427068,LOC105422075,LOC105422077,LOC105423252,LOC105424132,LOC105425238,LOC105425295,LOC105425499,LOC105426417,LOC105427171,LOC105428551,LOC105428560,LOC105429274,LOC105429335,LOC105430075,LOC105430577,LOC105431047,LOC105431389,LOC105431967,LOC105433159,LOC105433163	0.817591496	0.262306951	0.006005008
yellow	GO:0007018	microtubule-based movement	0.0217	2.54	10	LOC105433460,LOC105434225,LOC105424104,LOC105424386,LOC105427052,LOC105428058,LOC105428560,LOC105428548,LOC105430323,LOC105431383	0.896159041	0.237839821	-0.042316893
yellow	GO:0004571	mannosyl-oligosaccharide 12-alpha-mannosidase activity	0.0226	9.13	3	LOC105422383,LOC105424134,LOC105426955	0.829586126	0.286702458	-0.05934999
yellow	GO:0004674	protein serine/threonine kinase activity	0.0234	2.15	13	LOC105427505,LOC105433533,LOC105433588,LOC105433626,LOC105434120,LOC105423102,LOC105423595,LOC105425238,LOC105425499,LOC105429603,LOC105431448,LOC105431967,LOC105432181	0.758783223	0.254813449	-0.043006895
yellow	GO:0003700	DNA binding transcription factor activity	0.0284	1.83	20	LOC105423741,LOC105433643,LOC105423207,LOC105423650,LOC105424128,LOC105424697,LOC105425454,LOC105425751,LOC105427040,LOC105427506,LOC105427986,LOC105429808,LOC105429813,LOC105429869,LOC105429973,LOC105430514,LOC105430909,LOC105432037,LOC105432108,LOC105432844	0.767871419	0.235994113	-0.002815568
yellow	GO:0005886	plasma membrane	0.0313	2.04	14	LOC105434094,LOC105422661,LOC105423864,LOC105423932,LOC105424346,LOC105424345,LOC105424391,LOC105424476,LOC105425952,LOC105426484,LOC105427517,LOC105427920,LOC105428153,LOC105430765	0.737619952	0.253216471	0.003644027
yellow	GO:0005089	Rho guanyl-nucleotide exchange factor activity	0.0347	2.67	7	LOC105432291,LOC105434120,LOC105422275,LOC105423403,LOC105426744,LOC105428051,LOC105429920	0.776500718	0.185112644	-0.025979366
yellow	GO:0035023	regulation of Rho protein signal transduction	0.0347	2.67	7	LOC105432291,LOC105434120,LOC105422275,LOC105423403,LOC105426744,LOC105428051,LOC105429920	0.776500718	0.185112644	-0.025979366
yellow	GO:0046872	metal ion binding	0.0355	1.39	56	LOC105427027,LOC105428504,LOC105433571,LOC105434144,LOC105422482,LOC105422546,LOC105422756,LOC105422862,LOC105422998,LOC105423032,LOC105423315,LOC105423324,LOC105423565,LOC105423576,LOC105423582,LOC105423663,LOC105423912,LOC105424132,LOC105424146,LOC105424170,LOC105424614,LOC105425225,LOC105425555,LOC105426035,LOC105426360,LOC105426528,LOC105426575,LOC105426608,LOC105426701,LOC105426744,LOC105426…	0.808097799	0.248576752	-0.08095326
yellow	GO:0003707	steroid hormone receptor activity	0.0372	3.38	5	LOC105422534,LOC105425787,LOC105427040,LOC105429869,LOC105432037	0.870238518	0.272146164	-0.021870543
yellow	GO:0005267	potassium channel activity	0.0405	6.08	3	LOC105426072,LOC105422573,LOC105432513	0.84489021	0.298595282	-0.080925956
yellow	GO:0004715	non-membrane spanning protein tyrosine kinase activity	0.0405	6.08	3	LOC105426503,LOC105426919,LOC105429720	0.823622597	0.298684437	-0.030221757
yellow	GO:0004714	transmembrane receptor protein tyrosine kinase activity	0.0405	6.08	3	LOC105434375,LOC105424018,LOC105427056	0.794783814	0.146630175	-0.047830879
yellow	GO:0007169	transmembrane receptor protein tyrosine kinase signaling pathway	0.0405	6.08	3	LOC105434375,LOC105424018,LOC105427056	0.794783814	0.146630175	-0.047830879
yellow	GO:0005234	extracellularly glutamate-gated ion channel activity	0.0577	3.48	4	LOC105423864,LOC105425952,LOC105429018,LOC105432271	0.673472477	0.243952575	-0.018163267
yellow	GO:0004383	guanylate cyclase activity	0.0635	4.56	3	LOC105426664,LOC105432652,LOC105433193	0.565111198	0.223380295	0.032743266
yellow	GO:0005524	ATP binding	0.0677	1.26	82	LOC105433877,LOC105424434,LOC105425767,LOC105427505,LOC105428504,LOC105433388,LOC105433421,LOC105433460,LOC105433533,LOC105433588,LOC105433626,LOC105433857,LOC105434116,LOC105434144,LOC105434225,LOC105434375,LOC105422082,LOC105422081,LOC105422300,LOC105422628,LOC105423102,LOC105423149,LOC105423287,LOC105423315,LOC105423595,LOC105423919,LOC105424004,LOC105424018,LOC105424104,LOC105424386,LOC105424…	0.79358288	0.222266252	-0.065767609
yellow	GO:0005249	voltage-gated potassium channel activity	0.0771	3.04	4	LOC105433301,LOC105424638,LOC105426071,LOC105428793	0.686542517	0.26255429	0.023672372
yellow	GO:0005887	integral component of plasma membrane	0.0771	3.04	4	LOC105434375,LOC105428149,LOC105428847,LOC105431247	0.882585115	0.320811011	0.025533627
yellow	GO:0007155	cell adhesion	0.0771	3.04	4	LOC105426138,LOC105427017,LOC105430905,LOC105433147	0.775133784	0.354991718	-0.085761197
yellow	GO:0016459	myosin complex	0.0771	3.04	4	LOC105434225,LOC105428058,LOC105428560,LOC105431383	0.878661785	0.26897838	0.075752612
yellow	GO:0004970	ionotropic glutamate receptor activity	0.0771	3.04	4	LOC105423864,LOC105425952,LOC105429018,LOC105432271	0.673472477	0.243952575	-0.018163267
yellow	GO:0005044	scavenger receptor activity	0.0912	3.65	3	LOC105428736,LOC105427682,LOC105427900	0.672980265	0.211823362	-0.041722977
yellow	GO:0005328	neurotransmitter:sodium symporter activity	0.0912	3.65	3	LOC105424538,LOC105426288,LOC105433130	0.897077777	0.172706581	-0.10179405
yellow	GO:0007156	homophilic cell adhesion via plasma membrane adhesion molecules	0.0912	3.65	3	LOC105434258,LOC105424476,LOC105427517	0.778280028	0.331662106	-0.089847804
yellow	GO:0016831	carboxy-lyase activity	0.0912	3.65	3	LOC105422866,LOC105424457,LOC105428999	0.580256913	0.194904422	-0.125662294
yellow	GO:0004672	protein kinase activity	0.0959	1.63	16	LOC105433877,LOC105433857,LOC105422300,LOC105422628,LOC105423149,LOC105427085,LOC105427384,LOC105428193,LOC105428302,LOC105429766,LOC105429912,LOC105430168,LOC105431313,LOC105432125,LOC105432539,LOC105433193	0.808096959	0.322679813	-0.054930459
yellow	GO:0016055	Wnt signaling pathway	0.0994	2.7	4	LOC105433821,LOC105422062,LOC105424403,LOC105425710	0.736760139	0.278977328	0.069017374
yellow	GO:0005578	proteinaceous extracellular matrix	0.0994	2.7	4	LOC105422075,LOC105422077,LOC105422472,LOC105431931	0.810250017	0.264179847	-0.039199293
yellow	GO:0005198	structural molecule activity	0.0994	2.7	4	LOC105422431,LOC105426980,LOC105429884,LOC105430905	0.862845198	0.260600949	-0.105540671
