# Supplementary material for: Gene expression variation in the brains of harvester ant foragers is associated with collective behavior
Source: Commun Biol. 2020 Mar 5;3:100. doi: 10.1038/s42003-020-0813-8 (PMC7057964; doi:10.1038/s42003-020-0813-8)
Supplement: Supplementary file 5 — Supplementary Data 4 [file 42003_2020_813_MOESM5_ESM.txt]

Statistical Supp. A1
> HumGLM <- glm(humidity_cor ~ 
+ Average_dNdS_decile*Median_TPM*SampleSTDev,
+ data=MANOVA.nohighSTD_TPM)
> summary(HumGLM)

Call:
glm(formula = humidity_cor ~ Average_dNdS_decile * Median_TPM * 
    SampleSTDev, data = MANOVA.nohighSTD_TPM)

Deviance Residuals: 
     Min        1Q    Median        3Q       Max  
-0.60283  -0.16610  -0.00022   0.16751   0.53382  

Coefficients:
                                             Estimate Std. Error t value Pr(>|t|)    
(Intercept)                                -7.909e-03  1.111e-02  -0.712   0.4765    
Average_dNdS_decile                        -7.201e-03  1.622e-03  -4.441 9.16e-06 ***
Median_TPM                                  6.819e-04  1.051e-04   6.488 9.53e-11 ***
SampleSTDev                                 2.327e-04  5.476e-04   0.425   0.6709    
Average_dNdS_decile:Median_TPM              2.726e-05  1.785e-05   1.527   0.1268    
Average_dNdS_decile:SampleSTDev            -1.510e-04  9.001e-05  -1.678   0.0935 .  
Median_TPM:SampleSTDev                     -5.003e-06  1.251e-06  -3.999 6.44e-05 ***
Average_dNdS_decile:Median_TPM:SampleSTDev  1.845e-07  2.032e-07   0.908   0.3639    
---
Signif. codes:  0 ‘***’ 0.001 ‘**’ 0.01 ‘*’ 0.05 ‘.’ 0.1 ‘ ’ 1

(Dispersion parameter for gaussian family taken to be 0.04259819)

    Null deviance: 239.83  on 5137  degrees of freedom
Residual deviance: 218.53  on 5130  degrees of freedom
AIC: -1624.2

Number of Fisher Scoring iterations: 2

>> DopaGLM <- glm(da_5ht_cor ~ 
+ Average_dNdS_decile*Median_TPM*SampleSTDev,
+ data=MANOVA.nohighSTD_TPM)
> 
> summary(DopaGLM)

Call:
glm(formula = da_5ht_cor ~ Average_dNdS_decile * Median_TPM * 
    SampleSTDev, data = MANOVA.nohighSTD_TPM)

Deviance Residuals: 
     Min        1Q    Median        3Q       Max  
-0.50752  -0.09886  -0.00877   0.08946   0.53938  

Coefficients:
                                             Estimate Std. Error t value Pr(>|t|)    
(Intercept)                                 1.966e-02  7.691e-03   2.556   0.0106 *  
Average_dNdS_decile                        -5.816e-03  1.123e-03  -5.180 2.31e-07 ***
Median_TPM                                  1.625e-04  7.278e-05   2.233   0.0256 *  
SampleSTDev                                -3.537e-04  3.791e-04  -0.933   0.3509    
Average_dNdS_decile:Median_TPM              1.743e-05  1.236e-05   1.410   0.1586    
Average_dNdS_decile:SampleSTDev             1.084e-05  6.232e-05   0.174   0.8620    
Median_TPM:SampleSTDev                     -1.237e-06  8.661e-07  -1.428   0.1533    
Average_dNdS_decile:Median_TPM:SampleSTDev  7.902e-09  1.407e-07   0.056   0.9552    
---
Signif. codes:  0 ‘***’ 0.001 ‘**’ 0.01 ‘*’ 0.05 ‘.’ 0.1 ‘ ’ 1

(Dispersion parameter for gaussian family taken to be 0.02042225)

    Null deviance: 107.50  on 5137  degrees of freedom
Residual deviance: 104.77  on 5130  degrees of freedom
AIC: -5401.6

Number of Fisher Scoring iterations: 2

> 


Statistical Supp. A2
> Centrality.all <- lm(Centrality
+            ~ Average_dNdS_decile*Median_TPM*SampleSTDev, 
+            data=MANOVA.input)
> anova(Centrality.all)
Analysis of Variance Table

Response: Centrality  Df  Sum Sq Mean Sq  F value    Pr(>F)    
Average_dNdS_decile                           1   1.645 1.64516  80.7952 < 2.2e-16 ***
Median_TPM                                    1   1.476 1.47603  72.4891 < 2.2e-16 ***
SampleSTDev                                   1   0.154 0.15438   7.5818  0.005917 ** 
Average_dNdS_decile:Median_TPM                1   0.000 0.00024   0.0119  0.913055    
Average_dNdS_decile:SampleSTDev               1   0.076 0.07557   3.7115  0.054093 .  
Median_TPM:SampleSTDev                        1   2.419 2.41851 118.7752 < 2.2e-16 ***
Average_dNdS_decile:Median_TPM:SampleSTDev    1   0.053 0.05306   2.6058  0.106534    
Residuals                                  5178 105.435 0.02036                       
---
Signif. codes:  0 ‘***’ 0.001 ‘**’ 0.01 ‘*’ 0.05 ‘.’ 0.1 ‘ ’ 1

## We can take out the few loci with the highest expression and the most variable expression, to see if these loci are skewing the ANOVA. They are not. 

> Centrality.nohighVar <- lm(Centrality 
+            ~ Average_dNdS_decile*Median_TPM*SampleSTDev, 
+            data=MANOVA.nohighSTD_TPM)
> anova(Centrality.nohighVar)
Analysis of Variance Table

Response: Centrality
                                             Df Sum Sq Mean Sq  F value    Pr(>F)    
Average_dNdS_decile                           1  1.559  1.5594  80.6051 < 2.2e-16 ***
Median_TPM                                    1  4.308  4.3078 222.6662 < 2.2e-16 ***
SampleSTDev                                   1  1.164  1.1639  60.1592 1.048e-14 ***
Average_dNdS_decile:Median_TPM                1  0.024  0.0243   1.2542   0.26280    
Average_dNdS_decile:SampleSTDev               1  0.002  0.0022   0.1150   0.73454    
Median_TPM:SampleSTDev                        1  3.612  3.6115 186.6764 < 2.2e-16 ***
Average_dNdS_decile:Median_TPM:SampleSTDev    1  0.064  0.0645   3.3331   0.06796 .  
Residuals                                  5130 99.248  0.0193                       
---
Signif. codes:  0 ‘***’ 0.001 ‘**’ 0.01 ‘*’ 0.05 ‘.’ 0.1 ‘ ’ 1
> 
